# Supplementary material for: Growth of the protozoan parasite Entamoeba histolytica in 5-azacytidine has limited effects on parasite gene expression
Source: BMC Genomics. 2007 Jan 5;8:7. doi: 10.1186/1471-2164-8-7 (PMC1779778; doi:10.1186/1471-2164-8-7)
Supplement: Additional File 4 — Normalized expression values for arrays from untreated and 5-AzaC treated E. histolytica HM-1:IMSS parasites. All array data have been made available per MIAME guidelines. Raw array data have been deposited at the NCBI Gene Expression Omnibus website (accession number GSE6635). [file 1471-2164-8-7-S4.xls]

## Sheet: Supplementary Table 1
Supplementary Table 1: All array data for E. histolytica HM-1:IMSS parasites (untreated and 5-AzaC treated).
Normalized expression values for two arrays from untreated parasites and two arrays from 5-AzaC treated parasites .
$H 5-11 and H 5-26 represent expression values from two independent arrays for wild type, untreated parasite HM-1:IMSS
#H+Az(3d) and H+Az(7d) represent expression values for two arrays from HM-1:IMSS parasites treated 3 days and 7 days with 23 µM 5-AzaC, respectively
*Az37/H represents ratio of average expression values for two 5-AzaC treated parasites to two untreated parasites
Probe set	p-value	Annotation	GO ID	H 5-11$	H 5-26$	H+Az(3d)#	H+Az(7d)#	Az37/H*
1.m00596_at	0.203	actin-like protein, putative	GO:0003774	16.39	30.24	41.66	37.83	1.7047
1.m00597_at	0.608	SEC-24 protein, putative	GO:0005515	2.771	3.498	2.783	5.222	1.27692
1.m00599_at	0.00117	hypothetical protein	X	0.01	0.01	0.0672	0.0593	6.325
1.m00600_x_at	0.423	hypothetical protein	X	0.01	0.01	0.104	0.01	5.7
1.m00602_at	0.407	hypothetical protein	X	0.316	0.246	0.232	0.254	0.864769
1.m00602_x_at	0.446	hypothetical protein	X	0.318	0.267	0.296	0.134	0.735043
1.m00603_at	0.0562	hypothetical protein	X	0.225	0.249	0.289	0.304	1.25105
1.m00603_x_at	0.614	hypothetical protein	X	0.338	0.337	0.259	0.361	0.918519
1.m00606_s_at	0.113	hypothetical protein	X	5.073	4.236	2.765	1.585	0.46729
1.m00607_at	0.0364	hypothetical protein	X	0.634	0.635	0.538	0.568	0.871552
1.m00607_x_at	0.0171	hypothetical protein	X	0.867	0.825	0.577	0.521	0.648936
1.m00608_at	0.544	protein kinase, putative	GO:0004672	0.854	0.783	0.814	0.757	0.959682
1.m00608_x_at	0.354	protein kinase, putative	GO:0004672	0.725	0.75	0.879	0.751	1.10508
1.m00609_at	0.327	tRNA splicing endonuclease, putative	X	0.13	0.0739	0.174	0.127	1.47621
1.m00609_x_at	0.131	tRNA splicing endonuclease, putative	X	0.257	0.171	0.123	0.128	0.586449
1.m00610_at	0.276	hypothetical protein	X	0.0926	0.132	0.171	0.134	1.35797
1.m00611_at	0.746	hypothetical protein	X	0.46	0.303	0.388	0.299	0.900393
1.m00611_x_at	0.0464	hypothetical protein	X	0.211	0.182	0.109	0.129	0.605598
1.m00613_at	0.539	hypothetical protein	X	3.921	5.058	4.468	5.808	1.14445
1.m00613_x_at	0.621	hypothetical protein	X	4.075	4.836	3.614	4.597	0.921445
1.m00614_at	0.763	DNA ligase, putative	GO:0003910	4.032	4.867	3.756	6.328	1.13316
1.m00618_s_at	0.571	WD repeat protein	X	1.892	2.559	1.545	2.261	0.855089
1.m00620_at	0.632	conserved hypothetical protein	X	0.521	0.403	0.43	0.423	0.92316
1.m00621_at	0.606	hypothetical protein	X	0.123	0.157	0.233	0.125	1.27857
1.m00621_x_at	0.84	hypothetical protein	X	0.124	0.213	0.153	0.197	1.03858
1.m00622_at	0.402	conserved hypothetical protein	X	0.76	0.494	0.404	0.538	0.751196
1.m00622_x_at	0.464	conserved hypothetical protein	X	0.265	0.398	0.198	0.31	0.766214
1.m00623_at	0.0398	hypothetical protein	X	1.664	1.802	0.858	1.078	0.558569
1.m00623_x_at	0.0121	hypothetical protein	X	1.161	1.117	0.748	0.679	0.626427
1.m00624_at	0.138	hypothetical protein	X	5.456	4.345	2.723	3.623	0.647485
1.m00624_x_at	0.504	hypothetical protein	X	2.8	1.614	1.86	1.509	0.763253
1.m00625_at	0.6	hypothetical protein	X	31.65	50.38	51.09	42.51	1.14105
1.m00625_x_at	0.642	hypothetical protein	X	20.16	27.83	28.56	23.96	1.09439
1.m00626_at	0.0287	hypothetical protein	X	1.815	1.388	0.737	0.688	0.444895
1.m00626_x_at	0.0983	hypothetical protein	X	3.081	2.207	0.97	1.466	0.460666
1.m00630_at	0.474	importin alpha, putative	X	1.022	0.603	0.709	0.5	0.744
1.m00631_at	0.0694	hypothetical protein	X	0.246	0.297	0.132	0.172	0.559853
1.m00631_x_at	0.145	hypothetical protein	X	0.446	0.296	0.19	0.235	0.572776
1.m00633_at	0.341	hypothetical protein	X	0.825	0.858	0.747	0.278	0.609031
1.m00633_x_at	0.0243	hypothetical protein	X	0.942	1.066	0.589	0.508	0.546315
1.m00634_at	0.281	hypothetical membrane-spanning protein	X	0.674	0.708	0.261	0.575	0.60492
1.m00635_at	0.809	cell cycle-associated GTPase, putative	GO:0005524	14.36	14.91	11.55	16.73	0.966177
1.m00636_at	0.625	hypothetical protein	X	2.311	1.233	1.677	1.103	0.784424
1.m00636_x_at	0.309	hypothetical protein	X	2.705	2.289	1.986	2.305	0.859231
1.m00637_at	0.625	hypothetical protein	X	1.147	0.9	1.14	0.626	0.862726
1.m00637_x_at	0.0544	hypothetical protein	X	1.146	1.334	0.909	0.85	0.709274
1.m00638_at	0.214	hypothetical protein	X	0.546	0.458	0.783	0.587	1.36454
1.m00638_x_at	0.496	hypothetical protein	X	0.718	0.64	0.745	0.691	1.05744
1.m00639_at	0.467	BspA-like leucine rich repeat protein, putative	X	0.503	0.538	0.293	0.537	0.79731
1.m00640_at	0.689	zinc finger protein, putative	GO:0046872	1.88	1.87	1.952	1.68	0.968533
1.m00641_at	0.265	molybdopterin cofactor sulfurase, putative	X	6.696	5.257	5.148	4.345	0.794194
1.m00642_at	0.986	calcium-transporting P-type ATPase, putative	GO:0003824	2.289	1.949	2.667	1.688	1.02761
1.m00643_at	0.94	coatomer beta subunit, putative	GO:0005795	3.751	5.34	4.129	4.699	0.97107
1.m00644_at	0.134	WD repeat protein	X	2.829	2.515	1.598	2.114	0.694611
1.m00645_at	0.301	hypothetical protein	X	0.18	0.222	0.172	0.0879	0.646517
1.m00645_x_at	0.763	hypothetical protein	X	0.105	0.13	0.259	0.0227	1.19872
1.m00646_at	0.324	hypothetical protein	X	1.277	1.016	1.027	0.891	0.836459
1.m00646_x_at	0.0999	hypothetical protein	X	2.005	1.633	1.352	1.182	0.696537
1.m00647_at	0.264	ATP-dependent RNA helicase, putative	GO:0003676	2.133	2.054	1.951	1.512	0.827084
1.m00648_at	0.333	hypothetical protein	X	0.275	0.268	0.343	0.279	1.14549
1.m00648_x_at	0.0945	hypothetical protein	X	0.478	0.4	0.615	0.564	1.34282
1.m00649_at	0.769	signal peptide peptidase family protein	GO:0008717	1.506	2.571	1.858	2.571	1.08634
1.m00650_at	0.805	hypothetical protein	GO:0003676	0.263	0.159	0.266	0.121	0.917062
1.m00650_x_at	0.746	hypothetical protein	GO:0003676	0.271	0.295	0.333	0.197	0.936396
1.m00651_s_at	0.0508	pseudogene, hypothetical protein	X	24.52	30.02	17.09	17.83	0.640264
1.m00654_at	0.677	hypothetical protein	X	0.663	0.653	0.596	0.873	1.11626
1.m00658_at	0.352	hypothetical protein	X	0.747	0.817	0.758	0.665	0.909847
1.m00659_at	0.367	DEAD DEAH box helicase, putative	GO:0003676	0.846	0.926	0.844	0.483	0.748871
1.m00660_at	0.535	hypothetical protein	X	1.535	1.336	0.973	1.502	0.862069
1.m00661_at	0.547	interaptin, putative	X	1.597	1.398	1.517	1.233	0.918197
1.m00662_at	0.326	protein kinase, putative	GO:0004672	3.898	5.295	5.172	8.82	1.52203
1.m00663_at	0.00645	myosin calcium-binding light chain, putative	GO:0005509	6.428	5.992	2.398	2.064	0.359259
1.m00663_x_at	0.116	myosin calcium-binding light chain, putative	GO:0005509	11.46	9.715	3.934	6.61	0.497946
1.m00664_at	0.121	sodium sulfate symporter, putative	X	4.331	4.651	3.438	3.935	0.820864
1.m00665_at	0.0456	hypothetical protein	X	0.9	1.369	2.851	2.885	2.52799
1.m00665_x_at	0.0363	hypothetical protein	X	0.879	1.115	1.857	2.117	1.99298
1.m00666_at	0.119	Rab GTPase activating protein, putative	X	1.532	1.807	1.202	1.351	0.7646
1.m00668_at	0.048	Rho GTPase activating protein, putative	X	1.47	1.272	1.928	1.864	1.38293
1.m00669_at	0.252	hypothetical protein	X	0.309	0.394	0.414	0.435	1.20768
1.m00669_x_at	0.567	hypothetical protein	X	0.289	0.39	0.328	0.474	1.18115
1.m00670_at	0.282	40S ribosomal protein S24, putative	GO:0003735	44.16	97.83	299.3	102	2.82626
1.m00670_x_at	0.55	40S ribosomal protein S24, putative	GO:0003735	32.98	72.72	94.9	51.48	1.38486
1.m00673_at	0.836	Gal GalNAc lectin light subunit	X	23.89	47.12	40.58	32.78	1.03309
1.m00673_x_at	0.432	Gal GalNAc lectin light subunit	X	25.31	45.86	56.37	40.16	1.35633
1.m00674_at	0.702	conserved hypothetical protein	X	1.731	1.254	1.845	0.787	0.881742
1.m00674_x_at	0.416	conserved hypothetical protein	X	3.062	2.187	2.467	1.284	0.714612
1.m00675_at	0.00295	hypothetical protein	X	1.285	1.333	0.6	0.553	0.440413
1.m00675_x_at	0.073	hypothetical protein	X	1.245	1.026	0.633	0.77	0.61779
1.m00676_at	0.0834	conserved hypothetical protein	X	2.138	2.111	1.722	1.429	0.741586
1.m00677_at	0.48	N2,N2-dimethylguanosine tRNA methyl transferase, putative	GO:0003723	2.908	3.445	3.127	4.621	1.21958
1.m00680_at	0.688	phosphatidylinositol 4-kinase, putative	GO:0003735	2.427	2.095	2.389	2.285	1.03361
1.m00681_at	0.189	hypothetical protein	X	1.823	1.244	2.085	2.467	1.48419
1.m00682_at	0.0562	conserved hypothetical protein	GO:0003700	0.819	0.737	0.623	0.629	0.804627
1.m00683_at	0.0709	hypothetical protein	GO:0003676	3.657	2.706	1.754	1.339	0.486091
1.m00684_at	0.215	Rab family GTPase	GO:0005524	0.0409	0.0651	0.102	0.073	1.65094
1.m00684_x_at	0.955	Rab family GTPase	GO:0005524	0.107	0.081	0.0769	0.116	1.02606
1.m00685_at	0.635	dual specificity protein phosphatase, putative	GO:0004721	0.556	0.466	0.542	0.386	0.908023
1.m00686_at	0.12	hypothetical protein	X	0.353	0.32	0.437	0.388	1.22585
1.m00686_x_at	0.844	hypothetical protein	X	0.334	0.243	0.389	0.171	0.970537
1.m00689_at	0.136	hypothetical protein	X	1.213	0.901	1.552	1.468	1.42857
1.m00690_at	0.87	hypothetical protein	X	1.202	1.442	1.511	1.067	0.975038
1.m00690_x_at	0.399	hypothetical protein	X	0.609	0.579	0.817	0.601	1.1936
1.m00691_at	0.104	hypothetical protein	X	2.868	2.262	1.643	1.142	0.542885
1.m00691_x_at	0.193	hypothetical protein	X	2.911	2.275	2.026	1.423	0.66506
1.m00692_at	0.868	choline ethanolamine kinase, putative	X	2.047	2.272	2.82	1.453	0.989349
1.m00692_x_at	0.393	choline ethanolamine kinase, putative	X	2.147	3.046	2.371	1.327	0.712112
1.m00693_at	0.0435	hypothetical protein	X	3.413	4.602	1.906	2.014	0.489083
1.m00694_at	0.803	hypothetical protein	X	1.531	1.342	1.576	1.376	1.0275
1.m00695_at	0.273	4-alpha-glucanotransferase, putative	GO:0003824	13.48	21.34	22.22	27.84	1.43768
1.m00696_at	0.584	protein kinase, putative	GO:0004672	0.426	0.432	0.489	0.233	0.841492
1.m00696_x_at	0.974	protein kinase, putative	GO:0004672	0.58	0.517	0.638	0.475	1.01459
1.m00697_at	0.000863	conserved hypothetical protein	X	6.79	6.665	4.743	4.698	0.701672
1.m00697_x_at	0.24	conserved hypothetical protein	X	5.043	5.622	3.887	4.85	0.819222
1.m00698_at	0.632	BspA-like leucine rich repeat protein, putative	X	0.54	0.373	0.624	0.432	1.15663
1.m00699_at	0.242	Mob1 phocein family protein	X	4.449	5.976	3.128	4.238	0.706571
1.m00700_at	0.446	hypothetical protein	X	0.381	0.216	0.266	0.133	0.668342
1.m00700_x_at	0.215	hypothetical protein	X	0.6	0.288	0.223	0.207	0.484234
1.m00701_at	0.0728	Ras guanine nucleotide exchange factor, putative	GO:0005085	4.329	3.588	2.875	2.69	0.702918
1.m00701_x_at	0.102	Ras guanine nucleotide exchange factor, putative	GO:0005085	4.63	3.448	2.682	2.378	0.626393
1.m00702_at	0.453	conserved hypothetical protein	X	0.668	0.467	0.401	0.518	0.809692
1.m00702_x_at	0.472	conserved hypothetical protein	X	0.531	0.387	0.417	0.364	0.850763
1.m00703_at	0.0839	WD-40 repeat protein, putative	X	9.144	8.711	6.55	4.995	0.646598
1.m00703_x_at	0.0476	WD-40 repeat protein, putative	X	8.867	9.589	7.153	7.621	0.800498
1.m00704_at	0.451	aspartate--ammonia ligase, putative	GO:0004071	17.68	21.64	17.12	18.33	0.901577
1.m00705_at	0.485	BspA-like leucine rich repeat protein, putative	X	0.301	0.249	0.439	0.268	1.28545
1.m00705_x_at	0.802	BspA-like leucine rich repeat protein, putative	X	0.26	0.264	0.347	0.224	1.08969
1.m00706_at	0.478	hypothetical protein	X	0.499	0.471	0.498	0.326	0.849485
1.m00706_x_at	0.0285	hypothetical protein	X	0.713	0.661	0.454	0.391	0.614993
1.m00707_at	0.268	hypothetical protein	X	0.014	0.0668	0.225	0.0755	3.71906
1.m00707_x_at	0.766	hypothetical protein	X	0.0393	0.16	0.0148	0.164	0.89714
1.m00708_at	0.881	protein kinase, putative	GO:0004672	1.642	0.887	1.408	0.911	0.916963
1.m00708_x_at	0.816	protein kinase, putative	GO:0004672	1.595	1.293	1.441	1.35	0.966413
1.m00709_at	0.081	polynucleotide kinase-3 -phosphatase, putative	GO:0005524	0.415	0.348	0.57	0.508	1.41284
1.m00709_x_at	0.71	polynucleotide kinase-3 -phosphatase, putative	GO:0005524	0.272	0.231	0.215	0.261	0.946322
1.m00710_at	0.328	hypothetical protein	X	0.0839	0.0651	0.119	0.0819	1.34832
1.m00710_x_at	0.0882	hypothetical protein	X	0.094	0.0725	0.123	0.146	1.61562
1.m00711_at	0.713	PQ loop repeat protein	X	1.377	1.405	1.162	2.171	1.19806
1.m00711_x_at	0.0177	PQ loop repeat protein	X	0.781	0.827	1.279	1.162	1.51803
1.m00712_at	0.709	hypothetical protein	X	1.463	1.242	1.188	1.891	1.13826
1.m00712_x_at	0.614	hypothetical protein	X	1.306	0.884	1.085	1.404	1.13653
1.m00713_at	0.456	tyrosyl-DNA phosphodiesterase, putative	X	0.299	0.225	0.261	0.46	1.37595
1.m00713_x_at	0.0542	tyrosyl-DNA phosphodiesterase, putative	X	0.256	0.194	0.387	0.411	1.77333
1.m00714_at	0.218	hypothetical protein	GO:0003746	0.655	0.572	0.487	0.553	0.847596
1.m00714_x_at	0.205	hypothetical protein	GO:0003746	0.781	0.637	0.535	0.301	0.589563
1.m00715_at	0.343	zinc finger protein, putative	X	1.24	1.175	0.565	1.114	0.695238
1.m00716_at	0.387	hypothetical protein	X	2.023	1.716	1.778	0.837	0.699385
1.m00716_x_at	0.0668	hypothetical protein	X	2.386	2.046	1.612	1.394	0.678249
1.m00717_at	0.677	transcription initiation protein SPT4, putative	X	2.169	3.356	2.681	2.143	0.873122
1.m00718_at	0.0956	acyl-CoA synthetase, putative	GO:0003824	0.153	0.181	0.127	0.106	0.697605
1.m00718_x_at	0.209	acyl-CoA synthetase, putative	GO:0003824	0.186	0.171	0.145	0.0883	0.653501
1.m00719_at	0.0576	pumilio family RNA-binding protein	GO:0003723	3.188	2.506	1.775	1.677	0.606252
1.m00719_x_at	0.09	pumilio family RNA-binding protein	GO:0003723	2.395	2.716	2.017	1.721	0.731364
1.m00721_at	0.0321	DNA repair endonuclease, putative	GO:0003676	0.43	0.404	0.281	0.313	0.71223
1.m00721_x_at	0.469	DNA repair endonuclease, putative	GO:0003676	0.416	0.418	0.22	0.433	0.782974
1.m00722_at	0.445	hypothetical protein	GO:0031177	0.134	0.0771	0.143	0.125	1.26954
1.m00722_x_at	0.818	hypothetical protein	GO:0031177	0.0938	0.185	0.171	0.124	1.05811
1.m00723_at	0.0801	thiamine pyrophosphokinase, putative	GO:0004788	4.642	3.474	1.74	2.341	0.502834
1.m00723_x_at	0.266	thiamine pyrophosphokinase, putative	GO:0004788	4.438	3.14	1.827	3.012	0.638559
1.m00724_at	0.733	protein kinase, putative	GO:0004672	13.2	17.05	16.93	14.87	1.05124
1.m00725_at	0.0945	GTP-binding protein, putative	GO:0005524	7.673	7.075	5.105	6.043	0.755899
1.m00726_at	0.658	hypothetical protein	X	0.412	0.167	0.221	0.195	0.71848
1.m00726_x_at	0.0698	hypothetical protein	X	0.236	0.188	0.138	0.141	0.658019
1.m00727_at	0.842	hypothetical protein	X	0.116	0.234	0.154	0.209	1.03714
1.m00728_s_at	0.423	hypothetical protein	X	0.01*	0.01*	0.104	0.01*	#VALUE!
1.m00729_x_at	0.85	hypothetical protein	X	0.0306	0.0547	0.0257	0.0869	1.32005
1.m00730_at	0.971	hypothetical protein	X	25.71	48.85	41.16	31.41	0.97331
1.m00730_x_at	0.891	hypothetical protein	X	15.04	19.57	17.69	15.92	0.971107
1.m00731_at	0.235	60S ribosomal protein L37a, putative	GO:0003735	34.77	71.23	133.7	80.72	2.02283
1.m00731_x_at	0.259	60S ribosomal protein L37a, putative	GO:0003735	33.45	71.22	163.1	76.96	2.29349
1.m00732_at	0.0823	protein kinase, putative	GO:0004672	2.608	2.446	2.801	2.912	1.13039
1.m00733_at	0.158	hypothetical protein	X	1.543	0.989	0.583	0.793	0.543444
1.m00733_x_at	0.0772	hypothetical protein	X	1.193	1.1	0.906	0.764	0.728304
1.m00734_at	0.456	protein kinase, putative	GO:0004672	2.813	2.196	2.745	2.828	1.1126
1.m00735_at	0.49	Ran family GTPase	GO:0005524	15.93	18.88	25.46	17.03	1.22063
1.m00736_at	0.438	hypothetical protein	X	0.159	0.14	0.0464	0.152	0.663545
1.m00736_x_at	0.63	hypothetical protein	X	0.116	0.131	0.111	0.183	1.19028
1.m00737_at	0.149	protein phosphatase regulatory subunit, putative	GO:0000159	5.472	5.94	6.432	7.468	1.21802
1.m00738_at	0.318	cullin, putative	GO:0007049	1.131	0.705	0.726	0.363	0.593137
1.m00738_x_at	0.349	cullin, putative	GO:0007049	0.979	0.662	0.698	0.295	0.605119
1.m00739_at	0.407	hypothetical protein	GO:0005576	4.859	5.629	3.772	5.105	0.846396
1.m00739_x_at	0.541	hypothetical protein	GO:0005576	4.02	6.211	3.435	4.847	0.809501
1.m00740_at	0.6	hypothetical protein	GO:0003677	0.847	1.752	1.373	1.73	1.19392
1.m00742_at	0.666	conserved hypothetical protein	X	0.3	0.187	0.329	0.229	1.14579
1.m00742_x_at	0.839	conserved hypothetical protein	X	0.298	0.235	0.184	0.329	0.962477
1.m00743_at	0.0909	hypothetical protein	X	0.458	0.55	0.381	0.34	0.715278
1.m00744_at	0.0215	actin, putative	GO:0003774	0.821	0.706	0.456	0.461	0.600524
1.m00744_x_at	0.491	actin, putative	GO:0003774	1.093	1.007	1.074	0.77	0.878095
1.m00745_at	0.494	hypothetical protein	GO:0005524	0.849	0.717	0.805	0.486	0.824393
1.m00746_at	0.629	hypothetical protein	X	0.788	0.833	0.768	0.991	1.08513
1.m00747_at	0.873	importin alpha, putative	X	0.514	0.342	0.509	0.378	1.03621
1.m00748_at	0.464	conserved hypothetical protein	X	4.797	6.985	4.107	5.382	0.805381
1.m00756_at	0.7	4-methyl-5(B-hydroxyethyl)-thiazol monophosphate biosynthesis enzyme, putative	X	6.74	7.232	8.059	6.633	1.05153
10.m00317_at	0.168	conserved hypothetical protein	X	2.649	3.046	2.444	2.049	0.788938
10.m00317_s_at	0.689	conserved hypothetical protein	X	4.558	3.178	4.247	2.556	0.879395
10.m00318_s_at	0.404	hypothetical protein	GO:0004672	1.179	0.54	0.679	0.237	0.532868
10.m00322_s_at	0.84	116 kda u5 small nuclear ribonucleo protein component, putative	GO:0005524	0.537	0.228	0.453	0.334	1.02876
10.m00324_at	0.279	hypothetical protein	X	4.853	4.177	4.886	5.444	1.14396
10.m00324_x_at	0.484	hypothetical protein	X	1.266	1.234	1.619	1.225	1.1376
10.m00325_at	0.584	conserved hypothetical protein	GO:0005554	21.25	32.74	23.94	21.84	0.847935
10.m00326_at	0.198	hypothetical protein	X	0.537	0.366	0.296	0.148	0.491694
10.m00326_x_at	0.178	hypothetical protein	X	0.501	0.466	0.339	0.173	0.529473
10.m00327_at	0.785	aminopeptidase, putative	GO:0004250	6.888	7.203	8.16	5.32	0.956639
10.m00327_x_at	0.277	aminopeptidase, putative	GO:0004250	9.654	12.51	14.22	12.84	1.2209
10.m00328_at	0.271	hypothetical protein	GO:0004540	1.081	0.942	0.885	0.926	0.895205
10.m00328_x_at	0.00332	hypothetical protein	GO:0004540	0.76	0.746	0.594	0.581	0.780212
10.m00329_x_at	0.0315	hypothetical protein	X	0.01*	0.01*	0.0959	0.0478	#VALUE!
10.m00331_at	0.375	(2r)-phospho-3-sulfolactate synthase, putative	GO:0019295	5.001	6.551	6.239	7.819	1.21693
10.m00331_x_at	0.551	(2r)-phospho-3-sulfolactate synthase, putative	GO:0019295	7.899	8.501	7.765	11.47	1.17287
10.m00332_s_at	0.644	hypothetical protein	X	2.658	1.562	1.833	1.697	0.836493
10.m00333_at	0.703	hypothetical protein	X	1.197	0.659	0.636	0.912	0.834052
10.m00333_x_at	0.168	hypothetical protein	X	1.213	1.357	0.748	1.044	0.697276
10.m00334_at	0.0632	hypothetical protein	X	0.18	0.214	0.297	0.27	1.43909
10.m00335_at	0.373	hypothetical protein	X	0.272	0.216	0.217	0.0507	0.548566
10.m00335_s_at	0.346	hypothetical protein	X	0.624	0.87	0.37	0.654	0.685408
10.m00336_at	0.736	LIM domain protein	GO:0008270	6.191	5.335	4.313	6.476	0.936058
10.m00336_x_at	0.969	LIM domain protein	GO:0008270	5.259	5.888	3.796	8.451	1.09868
10.m00337_at	0.781	hypothetical protein	X	0.101	0.0674	0.128	0.0676	1.16152
10.m00337_x_at	0.494	hypothetical protein	X	0.152	0.145	0.164	0.0494	0.718519
10.m00338_at	0.0791	DNA-directed RNA polymerase III subunit, putative	X	0.448	0.296	0.188	0.157	0.46371
10.m00338_x_at	0.0706	DNA-directed RNA polymerase III subunit, putative	X	0.403	0.363	0.255	0.191	0.582245
10.m00339_at	0.399	protein kinase, putative	GO:0004672	0.866	1.764	0.754	0.922	0.637262
10.m00339_x_at	0.0133	protein kinase, putative	GO:0004672	0.854	0.799	0.584	0.606	0.719903
10.m00340_at	0.234	hypothetical protein	X	0.644	0.399	0.766	0.753	1.45638
10.m00342_at	0.122	structural maintenance of chromosomes protein	GO:0005515	2.879	2.926	4.515	3.533	1.38639
10.m00343_at	0.567	U1snRNP-specific protein, putative	GO:0003676	0.239	0.185	0.168	0.209	0.889151
10.m00343_x_at	0.734	U1snRNP-specific protein, putative	GO:0003676	0.61	0.311	0.472	0.29	0.827362
10.m00344_at	0.497	hypothetical protein	X	0.264	0.27	0.279	0.17	0.840824
10.m00344_x_at	0.329	hypothetical protein	X	0.272	0.273	0.283	0.373	1.20367
10.m00345_at	0.16	mutT nudix family protein	X	11.14	10.38	9.349	9.992	0.898745
10.m00346_at	0.446	protein phosphatase, putative	GO:0003824	1.366	1.026	1.308	1.417	1.13921
10.m00347_at	0.662	L-asparaginase, putative	GO:0003824	15.77	19.8	18.3	19.21	1.05454
10.m00348_at	0.995	hypothetical protein	X	0.333	0.338	0.433	0.259	1.0313
10.m00348_x_at	0.482	hypothetical protein	X	0.455	0.699	0.571	0.253	0.714038
10.m00349_at	0.066	paxillin, putative	GO:0008270	2.96	2.209	1.467	1.201	0.516154
10.m00349_x_at	0.0241	paxillin, putative	GO:0008270	4.663	3.963	2.103	1.723	0.443543
10.m00350_at	0.802	hypothetical protein	X	0.62	0.301	0.29	0.498	0.855592
10.m00350_x_at	0.288	hypothetical protein	X	0.729	0.391	0.267	0.382	0.579464
10.m00351_at	0.828	hypothetical protein	X	6.716	9.754	6.165	13.06	1.16727
10.m00352_at	0.975	hypothetical protein	X	0.675	0.755	0.624	0.809	1.0021
10.m00352_x_at	0.0919	hypothetical protein	X	0.828	0.944	1.191	1.51	1.52427
10.m00353_at	0.561	hypothetical protein	GO:0006886	0.0626	0.0674	0.0914	0.01*	#VALUE!
10.m00353_x_at	0.365	hypothetical protein	GO:0006886	0.0707	0.0348	0.143	0.0618	1.94123
10.m00354_at	0.0302	hypothetical protein	X	1.64	1.382	2.434	2.441	1.61317
10.m00354_x_at	0.0176	hypothetical protein	X	1.344	1.184	2.324	2.133	1.76305
10.m00355_at	0.149	conserved hypothetical protein	X	2.249	3.209	3.959	5.449	1.72371
10.m00356_at	0.336	protein kinase, putative	GO:0004672	1.582	1.148	1.171	0.525	0.621245
10.m00356_x_at	0.65	protein kinase, putative	GO:0004672	7.513	6.908	8.14	4.812	0.898135
10.m00360_at	0.523	hypothetical protein	X	0.0105	0.121	0.0539	0.195	1.89278
10.m00362_at	0.194	cysteine proteinase, putative	GO:0004197	2.276	2.538	0.662	1.591	0.46801
10.m00363_at	0.574	hypothetical protein	X	0.14	0.0704	0.152	0.01*	#VALUE!
10.m00363_x_at	0.697	hypothetical protein	X	0.338	0.134	0.222	0.126	0.737288
10.m00365_at	0.966	hypothetical protein	GO:0004842	0.167	0.11	0.124	0.151	0.99278
10.m00365_x_at	0.328	hypothetical protein	GO:0004842	0.286	0.137	0.142	0.0906	0.549882
10.m00366_at	0.677	hypothetical protein	X	0.141	0.215	0.102	0.202	0.853933
10.m00366_x_at	0.833	hypothetical protein	X	0.142	0.268	0.173	0.263	1.06341
10.m00367_at	0.62	hypothetical protein	X	16.57	25.68	27.83	20.76	1.15006
10.m00370_s_at	0.603	hypothetical protein	X	30.57	51.49	41.46	54.42	1.16841
10.m00371_s_at	0.616	hypothetical protein	X	6.047	3.645	4.449	3.585	0.828931
10.m00372_s_at	0.47	conserved hypothetical protein	X	6.511	6.445	7.094	6.444	1.04492
10.m00375_at	0.609	hypothetical protein	X	0.7	0.783	0.703	0.727	0.964262
10.m00382_s_at	0.733	Meiotic recombination protein DMC1, putative	GO:0003684	0.441	0.343	0.355	0.506	1.09821
10.m00384_at	0.215	hypothetical protein	X	0.839	0.711	0.481	0.658	0.734839
10.m00384_x_at	0.16	hypothetical protein	X	1.905	1.281	0.813	1.057	0.586943
10.m00385_at	0.837	hypothetical protein	X	0.398	0.275	0.28	0.352	0.939079
10.m00386_at	0.428	hypothetical protein	GO:0003824	0.457	0.298	0.326	0.259	0.774834
10.m00386_x_at	0.937	hypothetical protein	GO:0003824	0.39	0.251	0.33	0.309	0.99688
10.m00387_at	0.452	oxysterol binding protein, putative	GO:0008202	2.717	1.587	1.84	1.292	0.727695
10.m00387_x_at	0.586	oxysterol binding protein, putative	GO:0008202	2.009	1.335	1.574	1.264	0.848684
100.m00121_at	0.0678	hypothetical protein	X	4.391	6.143	2.623	1.908	0.430131
100.m00121_x_at	0.0399	hypothetical protein	X	4.705	5.734	2.381	1.7	0.390938
100.m00122_at	0.104	conserved hypothetical protein	X	1.011	0.79	0.612	0.475	0.603554
100.m00122_x_at	0.00237	conserved hypothetical protein	X	4.846	5.001	2.984	2.867	0.594191
100.m00123_at	0.547	Endo excinuclease amino terminal domain, putative	X	0.0727	0.145	0.202	0.104	1.4056
100.m00123_x_at	0.848	Endo excinuclease amino terminal domain, putative	X	0.121	0.16	0.11	0.203	1.11388
100.m00124_at	0.714	hydrolase, haloacid dehalogenase-like family	GO:0008152	0.14	0.151	0.0836	0.181	0.909278
100.m00124_x_at	0.382	hydrolase, haloacid dehalogenase-like family	GO:0008152	0.0895	0.125	0.0944	0.0165	0.517016
100.m00125_at	0.00674	RNA-binding protein, putative	GO:0003676	0.786	0.732	0.247	0.289	0.353096
100.m00125_x_at	0.677	RNA-binding protein, putative	GO:0003676	0.479	0.283	0.319	0.33	0.851706
100.m00126_at	0.868	hypothetical protein	GO:0005622	0.512	0.606	0.599	0.493	0.976744
100.m00126_x_at	0.543	hypothetical protein	GO:0005622	0.745	0.732	0.619	0.76	0.933649
100.m00127_at	0.142	hypothetical protein	GO:0005622	0.221	0.18	0.156	0.156	0.778055
100.m00127_x_at	0.471	hypothetical protein	GO:0005622	0.214	0.269	0.242	0.35	1.22567
100.m00128_at	0.891	hypothetical protein	X	0.539	0.532	0.65	0.465	1.04108
100.m00128_x_at	0.798	hypothetical protein	X	1.491	0.97	1.182	1.077	0.91792
100.m00130_at	0.488	acyl-CoA synthetase, putative	GO:0003824	0.215	0.118	0.222	0.193	1.24625
100.m00130_x_at	0.514	acyl-CoA synthetase, putative	GO:0003824	0.496	0.269	0.326	0.237	0.735948
100.m00131_at	0.883	hypothetical protein	GO:0000786	27.52	40.38	40.2	29.96	1.03328
100.m00131_x_at	0.378	hypothetical protein	GO:0000786	21.04	20.08	31.91	21.11	1.2894
100.m00132_at	0.267	hypothetical protein	X	0.534	0.498	0.537	0.587	1.08915
100.m00132_x_at	0.632	hypothetical protein	X	0.475	0.492	0.523	0.364	0.91727
100.m00133_at	0.849	conserved hypothetical protein	GO:0015986	0.168	0.218	0.337	0.0786	1.07668
100.m00133_x_at	0.541	conserved hypothetical protein	GO:0015986	0.199	0.256	0.224	0.177	0.881319
100.m00134_at	0.159	hypothetical protein	X	1.127	0.735	0.583	0.552	0.60956
100.m00135_at	0.292	hypothetical protein	X	1.045	0.835	0.555	0.825	0.734043
100.m00135_x_at	0.588	hypothetical protein	X	1.362	1.098	0.975	1.245	0.902439
100.m00136_at	0.346	U2 auxiliary factor, putative	GO:0003676	0.568	0.469	0.61	0.562	1.13018
100.m00136_x_at	0.903	U2 auxiliary factor, putative	GO:0003676	0.678	0.688	0.826	0.532	0.994143
100.m00137_at	0.115	casein kinase 1, putative	GO:0004672	0.068	0.0335	0.0185	0.01*	#VALUE!
100.m00137_x_at	0.39	casein kinase 1, putative	GO:0004672	0.0504	0.0859	0.0586	0.0176	0.559061
100.m00139_at	0.104	hypothetical protein	X	0.507	0.506	0.43	0.468	0.886476
100.m00141_s_at	0.0751	hypothetical protein	X	7.556	8.718	6.408	6.057	0.765946
100.m00142_at	0.488	hypothetical protein	X	0.513	0.267	0.402	0.0744	0.610769
100.m00142_x_at	0.219	hypothetical protein	X	0.321	0.333	0.27	0.165	0.665138
100.m00143_at	0.848	cullin, putative	GO:0007049	0.932	0.903	1.061	0.732	0.977112
100.m00143_x_at	0.0102	cullin, putative	GO:0007049	1.202	1.263	0.901	0.859	0.713996
100.m00145_s_at	0.255	histone acetyltransferase, putative	X	0.345	0.195	0.111	0.183	0.544444
100.m00147_at	0.84	Ras GTPase activating protein, putative	X	1.955	2.271	2.512	1.901	1.04425
1004.m00013_s_at	0.428	WD repeat protein	X	1.304	1.306	1.56	1.304	1.09732
101.m00114_at	0.452	conserved hypothetical protein	X	9.417	10.97	6.595	10.21	0.8243
101.m00114_x_at	0.929	conserved hypothetical protein	X	10.66	13.45	10.74	13.82	1.01866
101.m00117_at	0.881	hypothetical protein	X	0.515	0.32	0.293	0.499	0.948503
101.m00117_x_at	0.806	hypothetical protein	X	0.643	0.691	0.713	0.589	0.976012
101.m00118_at	0.351	hypothetical protein	X	0.855	0.551	0.591	0.296	0.630868
101.m00118_x_at	0.182	hypothetical protein	X	1.747	1.124	0.943	0.64	0.551376
101.m00119_at	0.077	glycerophosphoryl diester phosphodiesterase, putative	X	0.223	0.206	0.139	0.0984	0.55338
101.m00119_x_at	0.0123	glycerophosphoryl diester phosphodiesterase, putative	X	0.227	0.242	0.138	0.151	0.616205
101.m00120_s_at	0.438	hypothetical protein	GO:0001584	16.75	14.96	15.64	35.78	1.62157
101.m00121_at	0.767	hypothetical protein	GO:0001584	28.23	56.58	34.3	63.84	1.15717
101.m00121_x_at	0.638	hypothetical protein	GO:0001584	31.84	61.74	42.74	73.65	1.24375
101.m00122_at	0.416	V-type ATPase, C subunit, putative	GO:0015986	20.84	41.57	47.77	37.98	1.37398
101.m00123_at	0.447	hypothetical protein	GO:0005524	14.62	21.5	18.48	31.76	1.39092
101.m00124_at	0.484	dual specificity protein phosphatase, putative	GO:0004721	0.386	0.302	0.34	0.525	1.25727
101.m00124_x_at	0.862	dual specificity protein phosphatase, putative	GO:0004721	0.363	0.215	0.3	0.288	1.0173
101.m00127_at	0.809	conserved hypothetical protein	X	0.641	0.648	0.816	0.426	0.963538
101.m00127_x_at	0.322	conserved hypothetical protein	X	0.837	0.614	0.627	0.376	0.691247
101.m00130_at	0.846	hypothetical protein	X	1.736	1.937	2.356	1.566	1.06779
101.m00130_x_at	0.797	hypothetical protein	X	1.9	2.71	2.85	2.077	1.06876
101.m00131_at	0.413	hypothetical protein	X	0.557	0.549	0.555	0.701	1.13562
101.m00132_at	0.261	mastigoneme-like protein, putative	X	0.0655	0.01*	0.115	0.106	#VALUE!
101.m00132_x_at	0.521	mastigoneme-like protein, putative	X	0.0845	0.0536	0.0752	0.0217	0.701665
101.m00134_at	0.116	Rab family GTPase	GO:0004871	2.288	2.07	1.919	1.813	0.856356
102.m00077_at	0.0935	hypothetical protein	X	1.034	1.334	0.576	0.761	0.564611
102.m00077_x_at	0.147	hypothetical protein	X	1.265	1.762	1.028	1.009	0.672944
102.m00078_at	0.511	hypothetical protein	X	0.996	0.707	0.822	0.582	0.824427
102.m00079_x_at	0.969	hypothetical protein	X	0.0818	0.0785	0.173	0.0347	1.2957
102.m00080_at	0.406	hypothetical protein	X	4.314	3.971	3.9	4.01	0.954737
102.m00080_x_at	0.0219	hypothetical protein	X	4.015	3.577	2.586	2.578	0.68019
102.m00081_at	0.575	DNA repair protein Rad50, putative	GO:0005524	1.379	0.91	1.652	1.112	1.20751
102.m00081_x_at	0.677	DNA repair protein Rad50, putative	GO:0005524	1.618	1.015	1.293	1.634	1.11166
102.m00082_at	0.0595	hypothetical protein	GO:0001584	2.735	3.859	6.25	7.081	2.02169
102.m00083_at	0.957	hypothetical protein	X	0.294	0.458	0.415	0.315	0.970745
102.m00083_x_at	0.44	hypothetical protein	X	0.343	0.332	0.221	0.34	0.831111
102.m00084_at	0.812	hypothetical protein	X	0.207	0.348	0.36	0.239	1.07928
102.m00085_at	0.277	RNA-binding protein, putative	GO:0003676	1.051	1.163	0.95	1.046	0.901536
102.m00086_at	0.383	Rap Ran GTPase activating protein, putative	X	0.808	1.472	0.603	0.892	0.655702
102.m00087_at	0.544	hypothetical protein	X	2.552	2.952	1.856	2.893	0.862827
102.m00088_at	0.508	Rab family GTPase	GO:0005524	3.697	2.895	2.976	2.957	0.90003
102.m00090_at	0.0419	hypothetical protein	X	1.089	1.229	1.59	1.532	1.34685
102.m00091_at	0.76	methionyl-tRNA synthetase, putative	GO:0004812	6.071	5.591	5.497	6.634	1.04022
102.m00092_at	0.782	hypothetical protein	X	0.562	0.476	0.727	0.435	1.11946
102.m00093_at	0.985	conserved hypothetical protein	X	1.762	1.866	2.201	1.48	1.01461
102.m00094_at	0.96	hypothetical protein	X	0.186	0.214	0.273	0.151	1.06
102.m00094_x_at	0.222	hypothetical protein	X	0.287	0.367	0.271	0.217	0.746177
102.m00095_at	0.215	DnaJ family protein	GO:0006457	1.891	3.124	1.529	1.573	0.618544
102.m00095_x_at	0.0293	DnaJ family protein	GO:0006457	2.867	3.301	1.485	1.768	0.527399
102.m00097_at	0.424	pseudogene, hypothetical protein	X	0.0101	0.01*	0.01*	0.0906	#VALUE!
102.m00097_x_at	1	pseudogene, hypothetical protein	X	0.01*	0.01*	0.01*	0.01*	#VALUE!
103.m00153_at	0.0915	zinc finger protein, putative	GO:0046872	1.947	1.381	0.987	0.934	0.577224
103.m00153_x_at	0.0915	zinc finger protein, putative	GO:0046872	2.258	2.245	1.57	1.874	0.764823
103.m00154_at	0.255	ankyrin, putative	GO:0004867	1.586	1.136	0.921	1.087	0.737693
103.m00159_s_at	0.111	acetyltransferase, putative	X	2.03	1.668	1.03	1.338	0.640346
103.m00160_s_at	0.324	hypothetical protein	X	0.891	1.535	1.546	1.867	1.40684
103.m00161_s_at	0.642	Rab family GTPase	GO:0005524	1.964	1.461	1.85	1.14	0.872993
103.m00163_s_at	0.102	hypothetical protein	X	0.0872	0.0748	0.121	0.178	1.84568
103.m00164_at	0.0493	adenosine deaminase, putative	X	0.679	0.582	0.37	0.284	0.518636
103.m00165_at	0.0767	hypothetical protein	X	0.036	0.013	0.116	0.133	5.08163
103.m00165_x_at	0.904	hypothetical protein	X	0.0889	0.199	0.244	0.0579	1.04863
103.m00167_at	0.241	N-terminal acetyltransferase, putative	X	4.169	4.62	2.642	3.843	0.737854
103.m00168_at	0.526	hypothetical protein	X	0.903	0.674	0.786	0.537	0.838935
103.m00168_x_at	0.619	hypothetical protein	X	0.822	0.513	0.508	0.617	0.842697
103.m00169_at	0.224	hypothetical protein	X	0.0508	0.0679	0.0356	0.01*	#VALUE!
103.m00169_x_at	0.633	hypothetical protein	X	0.0701	0.0668	0.0131	0.109	0.891892
103.m00170_at	0.422	eukaryotic translation initiation factor 2 alpha subunit, putative	GO:0003723	6.877	5.443	4.387	5.868	0.832386
103.m00170_x_at	0.626	eukaryotic translation initiation factor 2 alpha subunit, putative	GO:0003723	7.748	8.609	7.892	7.956	0.968882
103.m00171_at	0.335	hypothetical protein	X	1.644	1.436	0.893	1.429	0.753896
103.m00172_at	0.235	hypothetical protein	GO:0003677	1.892	1.783	1.761	1.726	0.948844
103.m00172_x_at	0.984	hypothetical protein	GO:0003677	1.801	1.992	1.845	1.949	1.00026
103.m00173_at	0.991	hypothetical protein	X	1.03	1.138	0.769	1.539	1.06458
103.m00174_at	0.561	conserved hypothetical protein	X	26.23	43.37	41.32	39.04	1.1546
103.m00177_x_at	0.474	hypothetical protein	X	0.049	0.114	0.188	0.0827	1.66074
103.m00178_at	0.524	hypothetical protein	X	0.0775	0.01*	0.0156	0.01*	#VALUE!
103.m00178_x_at	0.259	hypothetical protein	X	0.0608	0.0651	0.0958	0.0693	1.31136
103.m00185_at	0.0234	Fe-hydrogenase, putative	GO:0005489	5.471	7.84	23.43	20.81	3.32357
103.m00186_at	0.174	hypothetical protein	X	0.0672	0.0147	0.131	0.198	4.01709
103.m00186_x_at	0.521	hypothetical protein	X	0.0597	0.11	0.0885	0.0254	0.671184
104.m00151_x_at	0.639	hypothetical protein	GO:0005524	0.0238	0.0124	0.01*	0.121	#VALUE!
104.m00152_x_at	0.703	hypothetical protein	X	0.0233	0.0471	0.0316	0.025	0.803977
104.m00156_x_at	0.0468	hypothetical protein	X	0.01*	0.0176	0.0878	0.0544	#VALUE!
104.m00157_at	0.0533	hypothetical protein	GO:0005524	0.0488	0.0737	0.168	0.14	2.51429
104.m00158_s_at	0.0915	hypothetical protein	X	0.01*	0.0188	0.0788	0.0405	#VALUE!
104.m00158_x_at	0.941	hypothetical protein	X	0.0198	0.114	0.129	0.0137	1.06652
104.m00159_at	0.0584	hypothetical protein	X	0.0926	0.117	0.0267	0.011	0.179866
104.m00163_at	0.363	Rho guanine nucleotide exchange factor, putative	X	2.341	1.981	1.407	2.043	0.798242
104.m00164_at	0.0701	hypothetical protein	X	4.448	3.503	2.617	2.401	0.631116
104.m00166_s_at	0.95	hypothetical protein	X	0.189	0.193	0.206	0.175	0.997382
104.m00168_s_at	0.386	hypothetical protein	X	2.041	1.994	1.984	1.431	0.846344
104.m00170_at	0.587	hypothetical protein	X	10.91	12.94	11.15	16.88	1.17526
104.m00171_at	0.977	hypothetical protein	X	0.175	0.229	0.276	0.148	1.0495
104.m00171_x_at	0.0662	hypothetical protein	X	0.128	0.209	0.0474	0.0232	0.209496
104.m00172_at	0.891	hypothetical protein	X	2.145	1.862	1.95	2.099	1.01048
104.m00172_x_at	0.945	hypothetical protein	X	3.24	3.288	2.949	3.674	1.01455
104.m00173_at	0.5	hypothetical protein	X	0.102	0.0421	0.158	0.0713	1.59126
104.m00173_x_at	0.615	hypothetical protein	X	0.152	0.0402	0.124	0.109	1.21228
104.m00174_at	0.197	signal peptide peptidase family protein	GO:0006835	0.427	0.509	0.404	0.351	0.806624
104.m00178_x_at	0.542	hypothetical protein	X	0.217	0.11	0.126	0.115	0.737003
104.m00182_x_at	0.172	hypothetical protein	X	0.23	0.23	0.205	0.166	0.806522
104.m00186_at	0.328	pseudogene, predicted protein	X	0.01*	0.0536	0.0975	0.054	#VALUE!
104.m00186_x_at	0.828	pseudogene, predicted protein	X	0.0296	0.0354	0.0236	0.055	1.20923
1047.m00006_at	0.149	pseudogene, cysteine protease 11-related	GO:0004197	0.0682	0.0521	0.133	0.0862	1.82211
1047.m00006_x_at	0.261	pseudogene, cysteine protease 11-related	GO:0004197	0.0347	0.094	0.0299	0.0213	0.397824
105.m00119_at	0.7	hypothetical protein	X	0.303	0.187	0.344	0.0858	0.877143
105.m00127_s_at	0.697	conserved hypothetical protein	X	0.019	0.0333	0.152	0.013	3.15488
105.m00130_at	0.24	hypothetical protein	GO:0005524	0.189	0.462	0.608	0.628	1.89862
105.m00131_at	1	hypothetical protein	X	0.01*	0.01*	0.01*	0.01*	#VALUE!
105.m00131_s_at	0.721	hypothetical protein	X	0.143	0.128	0.177	0.0707	0.914022
105.m00133_at	0.916	NADP-dependent alcohol dehydrogenase	GO:0008270	5.548	4.051	5.227	4.482	1.01146
105.m00133_x_at	0.432	NADP-dependent alcohol dehydrogenase	GO:0008270	6.254	4.817	11.03	5.574	1.49977
105.m00134_at	0.365	BspA-like leucine rich repeat protein, putative	X	0.199	0.128	0.195	0.222	1.27523
105.m00134_x_at	0.316	BspA-like leucine rich repeat protein, putative	X	0.112	0.226	0.229	0.297	1.55621
105.m00135_at	0.0257	protein kinase, putative	GO:0004672	1.468	1.445	1.63	1.698	1.14246
105.m00136_at	0.634	hypothetical protein	X	2.691	1.846	1.612	2.308	0.864007
105.m00136_x_at	0.521	hypothetical protein	X	2.024	1.38	1.243	1.584	0.830494
105.m00137_at	0.142	Rab family GTPase	GO:0003677	8.85	7.523	6.276	4.565	0.662127
105.m00137_x_at	0.139	Rab family GTPase	GO:0003677	4.832	5.096	4.072	3.09	0.721394
105.m00138_at	0.422	protein phosphatase, putative	GO:0003824	1.057	0.712	0.709	0.714	0.804409
105.m00139_at	0.0603	hypothetical protein	X	13.58	14.74	17.31	16.58	1.19668
105.m00140_at	0.702	vacuolar proton ATPase subunit, putative	GO:0015520	1.55	1.616	1.698	1.316	0.95199
105.m00141_at	0.0191	hypothetical protein	X	0.532	0.57	0.74	0.713	1.31851
105.m00141_x_at	0.0204	hypothetical protein	X	0.976	1.095	1.706	1.91	1.74602
105.m00143_at	0.168	hypothetical protein	X	0.423	0.421	0.368	0.289	0.778436
105.m00144_at	0.826	hypothetical protein	X	0.688	0.77	0.928	0.631	1.06927
105.m00144_x_at	0.596	hypothetical protein	X	0.731	0.876	0.791	0.71	0.934039
105.m00145_at	0.043	phosphatidylinositol-glycan biosynthesis class O protein, putative	X	1.157	1.231	0.879	0.755	0.684255
105.m00145_x_at	0.325	phosphatidylinositol-glycan biosynthesis class O protein, putative	X	0.668	0.708	0.669	0.586	0.912064
105.m00146_at	0.0307	hypothetical protein	X	4.523	4.237	2.358	2.818	0.590868
105.m00146_x_at	0.0614	hypothetical protein	X	4.741	3.742	2.684	2.657	0.629612
105.m00147_s_at	0.706	RNA-binding protein, putative	GO:0003676	1.262	0.965	1.416	1.031	1.09879
105.m00149_at	0.0197	hypothetical protein	X	0.885	0.849	0.712	0.735	0.834487
106.m00126_s_at	0.225	hypothetical protein	X	1.879	1.483	1.41	1.177	0.769482
106.m00130_at	0.981	hypothetical protein	X	0.104	0.196	0.128	0.162	0.966667
106.m00131_at	0.115	PRP38 family protein	X	1.407	1.098	0.658	0.332	0.39521
106.m00131_x_at	0.0877	PRP38 family protein	X	1.232	1.183	0.739	0.47	0.500621
106.m00132_at	0.191	protein phosphatase, putative	GO:0004721	0.542	0.33	0.257	0.266	0.599771
106.m00132_x_at	0.185	protein phosphatase, putative	GO:0004721	0.507	0.438	0.416	0.383	0.845503
106.m00133_at	0.843	conserved hypothetical protein	X	0.94	0.595	0.887	0.708	1.03909
106.m00133_x_at	0.129	conserved hypothetical protein	X	1.005	0.758	0.623	0.598	0.692569
106.m00134_at	0.0189	hypothetical protein	X	0.03	0.0243	0.0662	0.0788	2.67035
106.m00134_x_at	0.125	hypothetical protein	X	0.045	0.0203	0.0811	0.0866	2.56815
106.m00135_at	0.0791	PufA family RNA binding protein	GO:0003723	0.158	0.104	0.0544	0.0323	0.330916
106.m00135_x_at	0.072	PufA family RNA binding protein	GO:0003723	0.0668	0.0917	0.134	0.141	1.73502
106.m00139_at	0.214	UDP-glucose pyrophosphorylase, putative	X	14.66	17.97	13.94	12.18	0.80049
106.m00139_x_at	0.671	UDP-glucose pyrophosphorylase, putative	X	15.56	22.27	18.33	15.57	0.896114
106.m00140_at	0.0251	Rap Ran GTPase activating protein, putative	X	2.228	2.566	1.251	1.029	0.475594
106.m00140_x_at	0.03	Rap Ran GTPase activating protein, putative	X	2.109	2.283	0.75	1.027	0.404599
106.m00141_at	0.916	hypothetical protein	X	0.198	0.136	0.17	0.166	1.00599
106.m00141_x_at	0.45	hypothetical protein	X	0.226	0.145	0.182	0.055	0.638814
106.m00142_at	0.301	alcohol dehydrogenase, iron-containing, putative	X	0.284	0.287	0.533	0.316	1.48687
106.m00142_x_at	0.0714	alcohol dehydrogenase, iron-containing, putative	X	0.333	0.386	0.513	0.466	1.36161
106.m00147_s_at	0.245	hypothetical protein	X	0.293	0.194	0.176	0.0906	0.547433
106.m00149_at	0.053	hypothetical protein	GO:0001584	0.658	0.813	1.323	1.155	1.68457
106.m00149_x_at	0.0252	hypothetical protein	GO:0001584	1.168	1.381	2.22	2.12	1.70263
106.m00150_at	0.37	hypothetical protein	X	4.92	2.745	2.925	2.188	0.667058
106.m00150_x_at	0.000353	hypothetical protein	X	5	5.038	4.105	4.105	0.817892
106.m00151_at	0.848	G protein beta subunit, putative	GO:0004871	12.16	17.82	14.23	16.66	1.03035
106.m00154_at	0.343	hypothetical protein	X	0.895	0.659	0.668	0.587	0.807593
107.m00106_at	0.439	hypothetical protein	GO:0007165	3.462	3.593	3.56	2.223	0.819702
107.m00106_x_at	0.6	hypothetical protein	GO:0007165	4.608	5.851	5.489	3.692	0.877809
107.m00107_at	0.547	protein phosphatase, putative	GO:0004721	0.649	0.642	0.932	0.608	1.19287
107.m00108_at	0.287	hypothetical protein	GO:0005524	26.02	52.03	69.61	55.54	1.60346
107.m00108_x_at	0.294	hypothetical protein	GO:0005524	33.07	76.82	153.3	76.93	2.0951
107.m00109_at	0.308	phosphoinositide phosphatase, putative	X	0.494	0.592	0.587	0.725	1.2081
107.m00109_x_at	0.775	phosphoinositide phosphatase, putative	X	0.424	0.316	0.492	0.199	0.933784
107.m00110_at	0.964	hypothetical protein	X	5.428	4.061	6.569	3.226	1.03225
107.m00111_s_at	0.452	protein phosphatase, putative	GO:0016787	0.941	0.676	1.009	0.878	1.16698
107.m00113_at	0.986	conserved hypothetical protein	X	0.0347	0.0341	0.0131	0.0867	1.45058
107.m00114_at	0.532	protein kinase, putative	GO:0004672	0.527	1.063	1.019	0.933	1.22767
107.m00114_x_at	0.884	protein kinase, putative	GO:0004672	0.685	1.005	1.039	0.723	1.0426
107.m00116_at	0.0752	actin, putative	GO:0005515	13.57	13.84	11.48	9.947	0.781722
107.m00117_at	0.183	hypothetical protein	GO:0004932	0.144	0.178	0.202	0.195	1.23292
107.m00117_x_at	0.349	hypothetical protein	GO:0004932	0.133	0.168	0.163	0.199	1.20266
107.m00118_at	0.582	hypothetical protein	X	0.356	0.463	0.399	0.338	0.899878
107.m00118_x_at	0.596	hypothetical protein	X	0.536	0.651	0.583	0.519	0.928391
107.m00119_at	0.658	BspA-related protein, putative	X	0.392	0.559	0.389	0.46	0.892744
107.m00120_at	0.766	hypothetical protein	X	2.584	2.585	2.353	3.125	1.05978
107.m00122_at	0.113	SNF7 family protein	X	0.683	0.504	0.38	0.28	0.556024
107.m00123_at	0.439	ubiquitin-conjugating enzyme, putative	GO:0004840	7.653	9.415	5.223	8.395	0.797867
107.m00124_at	0.152	cyclin-dependent protein kinase, putative	GO:0004672	0.34	0.345	0.409	0.543	1.38978
107.m00125_at	0.941	hypothetical protein	GO:0005524	0.885	0.63	0.657	0.82	0.974917
107.m00125_x_at	0.376	hypothetical protein	GO:0005524	0.822	0.928	0.964	0.918	1.07543
107.m00126_at	0.32	hypothetical protein	X	0.569	0.617	0.364	0.552	0.772344
107.m00126_x_at	0.191	hypothetical protein	X	0.727	0.989	0.431	0.636	0.621795
107.m00127_at	0.544	purine nucleoside phosphorylase, putative	X	6.948	7.987	7.342	9.099	1.10084
107.m00129_at	0.453	hypothetical protein	X	20.21	30.97	27.05	38.7	1.28468
107.m00130_at	0.0969	predicted protein	X	9.205	11.19	4.653	6.635	0.553469
107.m00130_x_at	0.0606	predicted protein	X	11.56	13.77	5.674	7.573	0.522977
108.m00108_at	0.143	hypothetical protein	X	1.075	0.589	0.414	0.355	0.462139
108.m00108_x_at	0.0613	hypothetical protein	X	0.823	0.549	0.316	0.291	0.44242
108.m00109_at	0.583	hypothetical protein	X	0.919	0.727	0.552	0.869	0.863305
108.m00109_x_at	0.0952	hypothetical protein	X	1.075	0.814	0.317	0.515	0.440445
108.m00110_at	0.383	Sec7 domain protein	X	2.423	3.073	2.979	3.353	1.15211
108.m00110_x_at	0.701	Sec7 domain protein	X	2.227	2.939	2.27	3.698	1.15525
108.m00111_at	0.0811	Rab family GTPase	GO:0004871	0.143	0.0827	0.0327	0.0449	0.343819
108.m00111_x_at	0.246	Rab family GTPase	GO:0004871	0.129	0.199	0.122	0.0898	0.645732
108.m00112_at	0.827	hypothetical protein	X	23.02	43.76	23.5	35.45	0.882749
108.m00113_at	0.337	protein kinase, putative	GO:0004672	2.888	2.931	1.702	2.739	0.76319
108.m00113_x_at	0.308	protein kinase, putative	GO:0004672	2.527	2.53	1.767	2.395	0.823018
108.m00114_at	0.473	hypothetical protein	X	0.199	0.205	0.213	0.0879	0.744802
108.m00114_x_at	0.0312	hypothetical protein	X	0.256	0.208	0.0887	0.111	0.430388
108.m00115_at	0.661	hypothetical protein	X	0.419	0.401	0.275	0.466	0.903659
108.m00115_x_at	0.717	hypothetical protein	X	0.177	0.27	0.173	0.225	0.89038
108.m00116_at	0.762	RNA-binding protein, putative	GO:0003676	3.898	4.53	2.643	5.239	0.935216
108.m00116_x_at	0.748	RNA-binding protein, putative	GO:0003676	2.895	3.508	2.579	3.461	0.943308
108.m00117_at	0.29	hypothetical protein	X	0.362	0.321	0.318	0.258	0.843338
108.m00118_at	0.903	hypothetical protein	X	0.26	0.436	0.343	0.355	1.00287
108.m00119_at	0.749	hypothetical protein	X	0.379	0.471	0.291	0.496	0.925882
108.m00120_at	0.352	splicing factor 3b subunit 3, putative	X	0.447	0.348	0.358	0.183	0.680503
108.m00120_x_at	0.755	splicing factor 3b subunit 3, putative	X	0.442	0.387	0.508	0.266	0.933655
108.m00121_at	0.104	CAF1 family ribonuclease, putative	X	0.342	0.275	0.427	0.415	1.36467
108.m00121_x_at	0.815	CAF1 family ribonuclease, putative	X	0.38	0.231	0.219	0.335	0.90671
108.m00122_at	0.0355	hypothetical protein	X	33.36	30.93	4.638	8.654	0.206751
108.m00123_at	0.384	conserved hypothetical protein	GO:0003677	0.0407	0.01*	0.105	0.0306	#VALUE!
108.m00123_x_at	0.571	conserved hypothetical protein	GO:0003677	0.0136	0.0291	0.0824	0.0161	2.30679
108.m00129_s_at	0.477	hypothetical protein	X	0.0812	0.0576	0.133	0.0678	1.44669
108.m00133_at	0.0636	Rho family GTPase	GO:0005524	6.741	6.206	4.794	3.954	0.675678
108.m00133_x_at	0.474	Rho family GTPase	GO:0005524	9.679	9.995	6.664	10.09	0.851581
108.m00135_at	0.376	protein translocase SEC61 complex gamma subunit, putative	GO:0006605	0.769	0.341	0.402	0.179	0.523423
108.m00135_x_at	0.23	protein translocase SEC61 complex gamma subunit, putative	GO:0006605	16.4	22.54	11.38	15.37	0.686954
108.m00136_s_at	0.917	hypothetical protein	X	0.772	0.134	0.19	0.433	0.687638
108.m00137_s_at	0.464	WD repeat protein	X	2.526	3.926	2.465	2.689	0.798822
1087.m00005_at	0.0379	hypothetical protein	X	0.0384	0.022	0.127	0.182	5.11589
1087.m00005_x_at	0.156	hypothetical protein	X	0.0482	0.0103	0.143	0.113	4.37607
109.m00099_at	0.0519	cysteine protease 14-related	X	0.567	0.764	0.317	0.237	0.416228
109.m00100_at	0.0438	hypothetical protein	GO:0004932	1.413	1.44	0.975	1.115	0.732562
109.m00101_at	0.759	hypothetical protein	GO:0003682	0.242	0.346	0.361	0.175	0.911565
109.m00101_x_at	0.716	hypothetical protein	GO:0003682	0.235	0.319	0.396	0.108	0.909747
109.m00103_at	0.796	patatin-like phospholipase, putative	X	2.508	2.39	2.026	3.472	1.1225
109.m00104_at	0.435	hypothetical protein	GO:0003684	0.126	0.142	0.105	0.133	0.88806
109.m00104_x_at	0.75	hypothetical protein	GO:0003684	0.0928	0.133	0.169	0.0937	1.16342
109.m00105_at	0.367	hypothetical protein	X	0.252	0.298	0.256	0.236	0.894545
109.m00105_x_at	0.41	hypothetical protein	X	0.292	0.29	0.291	0.273	0.969072
109.m00106_at	0.088	short chain dehydrogenase family protein	GO:0008152	1.086	1.07	0.778	0.574	0.627087
109.m00107_at	0.0886	Rab GTPase activating protein, putative	X	0.355	0.322	0.249	0.191	0.649926
109.m00108_at	0.629	conserved hypothetical protein	X	0.242	0.35	0.252	0.272	0.885135
109.m00108_x_at	0.456	conserved hypothetical protein	X	0.291	0.238	0.368	0.267	1.20038
109.m00109_at	0.313	hypothetical protein	GO:0004086	14.1	18.27	12.32	14.13	0.817115
109.m00110_at	0.0449	hypothetical protein	X	0.885	0.827	0.609	0.511	0.654206
109.m00110_x_at	0.329	hypothetical protein	X	1.305	1.276	1.257	1.051	0.894227
109.m00111_at	0.791	ubiquitin carboxyl-terminal hydrolase, putative	GO:0004197	1.002	0.603	0.962	0.485	0.901558
109.m00111_x_at	0.648	ubiquitin carboxyl-terminal hydrolase, putative	GO:0004197	0.582	0.488	0.644	0.282	0.865421
109.m00117_s_at	0.874	hypothetical protein	X	0.328	0.0905	0.405	0.103	1.21386
11.m00308_at	0.903	hypothetical protein	X	1.013	1.01	0.781	1.231	0.994563
11.m00309_at	0.562	protein kinase, putative	GO:0004672	0.478	0.413	0.609	0.425	1.16049
11.m00311_at	0.603	double-strand break repair protein, putative	X	0.162	0.0802	0.195	0.114	1.27581
11.m00311_x_at	0.7	double-strand break repair protein, putative	X	0.186	0.11	0.347	0.105	1.52703
11.m00312_s_at	0.606	protein kinase with ankyrin repeats, putative	GO:0004672	0.0504	0.0163	0.01*	0.0312	#VALUE!
11.m00313_x_at	0.121	hypothetical protein	X	0.0641	0.0316	0.107	0.126	2.43469
11.m00315_at	0.947	zinc-containing alcohol dehydrogenase, putative	GO:0008270	1.141	0.949	1.203	0.922	1.01675
11.m00315_x_at	0.519	zinc-containing alcohol dehydrogenase, putative	GO:0008270	1.647	1.286	1.296	1.346	0.900784
11.m00316_at	0.817	Rab family GTPase	GO:0005524	5.832	9.455	7.546	8.323	1.03807
11.m00316_x_at	0.738	Rab family GTPase	GO:0005524	4.568	7.821	6.184	7.154	1.0766
11.m00317_at	0.0942	ribonuclease, putative	X	0.18	0.191	0.131	0.0937	0.60566
11.m00317_x_at	0.438	ribonuclease, putative	X	0.146	0.167	0.131	0.153	0.907348
11.m00318_at	0.623	protein phosphatase, putative	GO:0003824	0.439	0.469	0.587	0.425	1.11454
11.m00319_at	0.446	Leucine-rich repeat containing protein, putative	X	0.0876	0.0109	0.0659	0.109	1.77563
11.m00319_x_at	0.717	Leucine-rich repeat containing protein, putative	X	0.104	0.01*	0.0198	0.21	#VALUE!
11.m00320_at	0.161	hypothetical protein	X	0.0971	0.0884	0.245	0.134	2.04313
11.m00321_at	0.156	hypothetical protein	X	0.871	0.744	0.659	0.518	0.728793
11.m00321_x_at	0.185	hypothetical protein	X	1.682	1.659	1.439	1.065	0.749476
11.m00322_at	0.549	hypothetical protein	X	0.924	1.272	1.027	1.846	1.30829
11.m00323_at	0.0718	hypothetical protein	X	1.124	0.92	0.702	0.6	0.636986
11.m00323_x_at	0.0303	hypothetical protein	X	1.091	1.01	0.634	0.726	0.647311
11.m00327_at	0.00632	protein kinase, putative	GO:0004672	0.632	0.596	0.426	0.428	0.69544
11.m00327_s_at	0.179	protein kinase, putative	GO:0004672	6.238	4.812	4.255	4.154	0.760995
11.m00327_x_at	0.17	protein kinase, putative	GO:0004672	0.761	0.702	0.471	0.62	0.745728
11.m00328_at	0.173	aldehyde dehydrogenase 1, putative	GO:0008152	2.792	4.164	1.601	2.325	0.564405
11.m00329_at	0.552	hypothetical protein	X	0.316	0.289	0.168	0.333	0.828099
11.m00329_x_at	0.615	hypothetical protein	X	0.414	0.271	0.234	0.343	0.842336
11.m00330_at	0.0846	inositol 1,3,4-trisphosphate 5 6-kinase	X	0.767	0.622	0.44	0.32	0.547156
11.m00331_at	0.958	hypothetical protein	X	0.517	0.421	0.435	0.493	0.989339
11.m00331_x_at	0.159	hypothetical protein	X	0.803	0.609	0.493	0.529	0.723796
11.m00332_at	0.596	hypothetical protein	X	0.0622	0.0756	0.183	0.055	1.72714
11.m00332_x_at	0.266	hypothetical protein	X	0.104	0.0645	0.111	0.131	1.4362
11.m00336_at	0.864	haloacid dehalogenase-like hydrolase	X	2.612	2.421	1.95	3.671	1.11683
11.m00337_at	0.551	vacuolar protein sorting 35, putative	X	3.951	3.143	3.534	2.773	0.889061
11.m00338_at	0.503	hypothetical protein	X	0.564	0.38	0.452	0.298	0.794492
11.m00338_x_at	0.66	hypothetical protein	X	0.557	0.608	0.617	0.478	0.939914
11.m00349_at	0.589	protein kinase, putative	X	0.0174	0.0119	0.0807	0.01*	#VALUE!
11.m00351_at	0.15	hypothetical protein	X	1.609	2.365	3.109	2.972	1.5302
11.m00352_at	0.599	hypothetical protein	X	0.156	0.262	0.178	0.167	0.825359
11.m00352_x_at	0.0052	hypothetical protein	X	0.181	0.19	0.267	0.274	1.45822
11.m00356_at	0.415	hypothetical protein	X	1.757	1.117	1.205	0.979	0.759916
11.m00357_at	0.0763	hypothetical protein	X	1.221	1.127	0.767	0.547	0.559625
11.m00357_x_at	0.125	hypothetical protein	X	0.841	0.705	0.527	0.616	0.739327
11.m00358_at	0.177	protein kinase, putative	GO:0004672	0.393	0.361	0.348	0.321	0.887268
11.m00358_x_at	0.769	protein kinase, putative	GO:0004672	0.298	0.282	0.338	0.213	0.95
11.m00359_at	0.345	peptidyl-prolyl cis-trans isomerase, putative	GO:0006457	24.76	34.07	41.12	33	1.2599
11.m00360_at	0.829	heat shock protein, Hsp20 family	X	4.258	4.365	2.993	5.378	0.970776
11.m00360_x_at	0.0761	heat shock protein, Hsp20 family	X	3.02	3.521	1.769	2.254	0.615044
11.m00362_at	0.826	chaperonin-containing TCP-1, zeta subunit, putative	X	3.637	2.345	4.331	1.472	0.970077
11.m00363_at	0.785	sphingomyelinase C, putative	X	2.764	1.94	2.83	1.515	0.923682
11.m00363_x_at	0.341	sphingomyelinase C, putative	X	3.232	2.421	2.439	2.188	0.818503
11.m00365_at	0.688	conserved hypothetical protein	X	0.905	0.772	0.492	1.01	0.895647
11.m00366_at	0.41	hypothetical protein	GO:0003774	0.564	0.326	0.367	0.251	0.694382
11.m00366_x_at	0.317	hypothetical protein	GO:0003774	1.108	0.637	0.648	0.465	0.637822
11.m00367_at	0.843	hypothetical protein	X	0.643	0.76	0.547	0.81	0.967213
11.m00367_x_at	0.577	hypothetical protein	X	1.184	0.726	0.811	0.767	0.826178
11.m00368_at	0.233	oxidoreductase, putative	GO:0006118	5.809	7.993	3.385	5.346	0.632589
11.m00369_at	0.216	hypothetical protein	GO:0005351	0.611	0.552	0.668	0.92	1.36543
11.m00369_x_at	0.761	hypothetical protein	GO:0005351	0.703	0.68	0.566	1.046	1.16558
11.m00370_at	0.177	hypothetical protein	X	2.909	1.905	1.215	1.611	0.587038
11.m00371_x_at	0.0342	hypothetical protein	X	0.867	0.909	0.543	0.434	0.550113
11.m00372_at	0.961	hypothetical protein	X	1.039	0.642	0.936	0.734	0.993456
11.m00372_x_at	0.00544	hypothetical protein	X	1.254	1.29	0.939	0.904	0.72445
11.m00374_at	0.31	hypothetical protein	X	0.973	0.608	0.614	0.452	0.674257
11.m00375_at	0.561	exocyst complex component sec15, putative	X	0.307	0.194	0.301	0.273	1.14571
11.m00375_x_at	0.443	exocyst complex component sec15, putative	X	0.608	0.573	0.593	0.45	0.88315
11.m00376_at	0.148	DnaJ family protein	GO:0006457	0.358	0.345	0.326	0.293	0.880512
11.m00377_at	0.652	acid sphingomyelinase-like phosphodiesterase, putative	GO:0016787	12.31	11.83	11.65	13.58	1.04515
11.m00377_x_at	0.992	acid sphingomyelinase-like phosphodiesterase, putative	GO:0016787	14.1	11.65	12.51	13.1	0.994563
11.m00378_at	0.298	PIWI-related protein	X	27.91	38.86	41.41	41.54	1.24232
11.m00378_x_at	0.0951	PIWI-related protein	X	20.75	26.99	35.58	34.79	1.47403
11.m00379_at	0.985	hypothetical protein	X	2.673	3.818	2.94	3.441	0.983053
11.m00380_at	0.436	conserved hypothetical protein	X	0.473	0.541	0.502	0.358	0.848126
11.m00380_x_at	0.919	conserved hypothetical protein	X	0.086	0.133	0.1	0.108	0.949772
11.m00382_at	0.594	hypothetical protein	X	1.359	1.179	1.157	1.935	1.21828
11.m00383_at	0.41	hypothetical protein	X	1.517	1.171	1.246	1.009	0.838914
11.m00385_at	0.252	metal dependent hydrolase, putative	X	0.643	0.638	0.58	0.626	0.941452
11.m00385_x_at	0.231	metal dependent hydrolase, putative	X	0.945	0.956	1.221	1.015	1.17622
11.m00386_s_at	0.761	hypothetical protein	X	2.301	1.131	1.978	1.693	1.06964
110.m00113_at	0.51	hypothetical protein	X	0.674	0.477	0.54	0.428	0.841008
110.m00114_at	0.788	hypothetical protein	GO:0007242	1.843	2.785	2.301	1.946	0.917675
110.m00114_x_at	0.698	hypothetical protein	GO:0007242	1.656	2.74	2.753	2.124	1.10942
110.m00115_at	0.798	hypothetical protein	X	0.0992	0.15	0.0725	0.158	0.92496
110.m00116_at	0.794	hypothetical protein	X	0.0519	0.022	0.01*	0.0625	#VALUE!
110.m00116_x_at	0.374	hypothetical protein	X	0.0205	0.053	0.0181	0.0203	0.522449
110.m00117_at	0.356	hypothetical protein	X	0.126	0.0754	0.16	0.119	1.3853
110.m00117_x_at	0.805	hypothetical protein	X	0.212	0.0444	0.0853	0.0709	0.609204
110.m00118_at	0.273	Rho family GTPase	GO:0005524	0.0138	0.0509	0.0803	0.0637	2.22566
110.m00118_x_at	0.766	Rho family GTPase	GO:0005524	0.0453	0.0113	0.142	0.01*	#VALUE!
110.m00119_at	0.773	hypothetical protein	GO:0003676	0.751	0.474	0.693	0.407	0.897959
110.m00120_at	0.305	hypothetical protein	X	0.958	0.647	0.48	0.653	0.705919
110.m00123_at	0.81	hypothetical protein	X	0.564	0.312	0.399	0.528	1.05822
110.m00123_x_at	0.911	hypothetical protein	X	0.631	0.557	0.503	0.735	1.04209
110.m00124_s_at	0.00681	hypothetical protein	X	0.0174	0.0134	0.0857	0.0782	5.32143
110.m00125_at	0.603	hypothetical protein	X	0.0333	0.01*	0.0725	0.0153	#VALUE!
110.m00125_s_at	0.431	hypothetical protein	X	0.119	0.0959	0.109	0.0103	0.555142
110.m00125_x_at	0.939	hypothetical protein	X	0.0269	0.0695	0.103	0.0213	1.28942
110.m00126_at	0.867	hypothetical protein	X	0.173	0.196	0.155	0.237	1.06233
110.m00126_x_at	0.0727	hypothetical protein	X	0.302	0.194	0.113	0.0908	0.410887
110.m00127_at	0.218	hypothetical protein	X	0.127	0.0356	0.209	0.208	2.56458
110.m00127_x_at	0.33	hypothetical protein	X	0.208	0.113	0.109	0.0136	0.381931
110.m00128_at	0.0125	hypothetical protein	X	5.603	5.304	3.278	3.584	0.629137
110.m00128_x_at	0.0513	hypothetical protein	X	7.283	7.092	3.673	4.739	0.585183
110.m00130_at	0.0102	hypothetical protein	X	2.912	2.528	1.304	1.221	0.464154
110.m00131_at	0.429	exportin T, putative	X	0.397	0.556	0.459	0.188	0.678909
110.m00131_x_at	0.331	exportin T, putative	X	0.633	0.603	0.567	0.308	0.707929
110.m00132_at	0.182	acyl-CoA synthetase, putative	GO:0003824	7.36	7.221	10.5	8.243	1.28544
110.m00133_at	0.628	hypothetical protein	X	2.196	1.721	2.44	1.892	1.10595
110.m00133_x_at	0.987	hypothetical protein	X	2.269	1.488	2.229	1.498	0.992015
110.m00134_at	0.647	hypothetical protein	X	0.53	0.265	0.287	0.334	0.781132
110.m00134_x_at	0.799	hypothetical protein	X	0.432	0.394	0.261	0.53	0.957627
110.m00135_at	0.337	FHA domain protein, putative	X	1.314	0.712	0.439	0.76	0.591807
110.m00136_at	0.421	hypothetical protein	X	1.881	0.985	1.151	0.726	0.65492
110.m00137_at	0.573	AMP deaminase, putative	GO:0005622	0.531	0.422	0.516	0.28	0.835257
110.m00137_x_at	0.799	AMP deaminase, putative	GO:0005622	1.185	0.74	0.988	0.758	0.907013
111.m00117_at	0.135	hypothetical protein	X	0.0293	0.0111	0.0535	0.0941	3.65347
111.m00118_at	0.494	leishmaniolysin-related peptidase, putative	GO:0004222	3.611	1.902	2.122	1.886	0.727009
111.m00119_at	0.255	DNA topoisomerase III, putative	GO:0003677	0.927	0.655	0.607	0.329	0.591656
111.m00120_at	0.634	leucine rich repeat protein	GO:0005247	2.187	2.35	2.468	1.669	0.911836
111.m00120_x_at	0.853	leucine rich repeat protein	GO:0005247	2.142	2.366	2.637	1.761	0.975599
111.m00121_at	0.894	thioredoxin, putative	GO:0005489	3.221	4.535	3.462	4.503	1.02695
111.m00122_at	0.181	conserved hypothetical protein	GO:0005524	1.41	0.988	0.835	0.811	0.686405
111.m00123_at	0.433	hypothetical protein	X	40.65	81.78	68.82	109.1	1.45324
111.m00123_x_at	0.537	hypothetical protein	X	35.68	63.51	49.74	78.29	1.29076
111.m00124_at	0.31	hypothetical protein	X	38.64	105.2	212.6	102	2.18715
111.m00124_x_at	0.472	hypothetical protein	X	34.49	82.99	70.55	90.5	1.37087
111.m00125_at	0.72	hypothetical protein	X	0.118	0.104	0.0504	0.154	0.920721
111.m00126_at	0.505	hypothetical protein	X	0.107	0.297	0.279	0.26	1.33416
111.m00126_x_at	0.846	hypothetical protein	X	0.143	0.0651	0.019	0.267	1.37434
111.m00130_x_at	0.577	hypothetical protein	X	0.0856	0.0195	0.188	0.0376	2.14653
111.m00134_s_at	0.331	Initiation factor eIF-2B delta subunit, putative	X	2.086	1.726	1.761	1.35	0.816107
111.m00135_at	0.145	Sec24 protein, putative	X	0.743	0.538	0.422	0.278	0.546448
111.m00136_at	0.856	chaperone protein dnaK, putative	GO:0005524	0.0589	0.01*	0.01*	0.0374	#VALUE!
111.m00136_x_at	0.0405	chaperone protein dnaK, putative	GO:0005524	0.0814	0.0959	0.14	0.131	1.52848
111.m00137_at	0.314	V-type ATPase, A subunit, putative	GO:0005524	7.958	8.482	7.569	4.709	0.746837
111.m00137_x_at	0.628	V-type ATPase, A subunit, putative	GO:0005524	8.913	10.03	9.673	8.27	0.94721
111.m00138_at	0.204	protein kinase, putative	GO:0004672	0.569	0.555	0.491	0.36	0.757117
111.m00139_at	0.517	hypothetical protein	X	0.0829	0.21	0.0758	0.106	0.62069
111.m00139_x_at	0.695	hypothetical protein	X	0.298	0.237	0.29	0.201	0.917757
111.m00140_x_at	0.0178	conserved hypothetical protein	GO:0003677	0.224	0.202	0.318	0.333	1.52817
111.m00142_at	0.849	CXXC-rich protein	X	0.236	0.231	0.305	0.155	0.985011
111.m00142_x_at	0.0768	CXXC-rich protein	X	0.3	0.261	0.19	0.145	0.597148
112.m00113_at	0.696	hypothetical protein	X	0.651	0.569	0.609	0.568	0.964754
112.m00113_x_at	0.142	hypothetical protein	X	0.69	0.932	1.131	1.161	1.41307
112.m00114_at	0.18	Rab family GTPase	GO:0003677	1.333	1.038	0.935	0.74	0.706453
112.m00117_at	0.0448	alpha-amylase, putative	X	2.435	2.431	1.378	1.691	0.630703
112.m00117_x_at	0.153	alpha-amylase, putative	X	1.776	1.78	1.44	1.029	0.694319
112.m00118_at	0.446	acyl-CoA synthetase, putative	GO:0003824	0.929	0.64	0.863	1.007	1.19184
112.m00118_x_at	0.682	acyl-CoA synthetase, putative	GO:0003824	0.369	0.325	0.421	0.197	0.89049
112.m00119_at	0.035	hypothetical protein	X	0.051	0.0396	0.149	0.109	2.84768
112.m00120_at	0.211	hypothetical protein	X	0.146	0.211	0.132	0.103	0.658263
112.m00120_x_at	0.298	hypothetical protein	X	0.146	0.231	0.232	0.311	1.44032
112.m00121_x_at	0.606	hypothetical protein	X	0.0812	0.0865	0.126	0.0759	1.20394
112.m00122_at	0.717	hypothetical protein	GO:0006457	0.324	0.269	0.255	0.434	1.16189
112.m00123_at	0.87	conserved hypothetical protein	X	1.99	2.11	1.689	2.715	1.07415
112.m00124_at	0.65	HIRA protein, putative	GO:0004871	0.601	0.384	0.369	0.477	0.858883
112.m00125_x_at	0.286	60S ribosomal protein L18a, putative	X	39.11	73.81	118	75.15	1.7105
112.m00126_at	0.429	Rho GTPase activating protein, putative	X	1.929	1.741	1.833	3.122	1.35014
112.m00127_at	0.234	conserved hypothetical protein	X	0.166	0.113	0.208	0.18	1.39068
112.m00127_x_at	0.389	conserved hypothetical protein	X	0.224	0.167	0.176	0.143	0.815857
112.m00128_at	0.948	hypothetical protein	X	0.248	0.268	0.266	0.248	0.996124
112.m00128_x_at	0.0997	hypothetical protein	X	0.385	0.469	0.255	0.16	0.485948
112.m00129_at	0.824	hypothetical protein	X	3.155	3.658	2.612	5.303	1.16175
112.m00129_x_at	0.947	hypothetical protein	X	4.233	4.506	3.797	4.922	0.997711
112.m00132_at	0.844	acyl-coA synthetase, putative	GO:0003824	2.375	3.809	3.615	2.82	1.04059
112.m00132_x_at	0.304	acyl-coA synthetase, putative	GO:0003824	2.587	3.685	4.516	3.691	1.30851
112.m00133_at	0.455	hypothetical protein	GO:0004842	0.228	0.178	0.28	0.207	1.19951
112.m00133_x_at	0.0699	hypothetical protein	GO:0004842	0.216	0.312	0.138	0.127	0.501894
113.m00147_at	0.882	conserved hypothetical protein	X	6.095	6.719	6.57	6.343	1.00773
113.m00148_at	0.469	hypothetical protein	X	0.253	0.151	0.238	0.255	1.2203
113.m00149_at	0.564	TFIID subunit, putative	X	1.044	1.004	1.536	0.95	1.21387
113.m00150_at	0.244	hypothetical protein	X	0.0583	0.057	0.0611	0.0732	1.16479
113.m00150_x_at	0.982	hypothetical protein	X	0.0988	0.108	0.0754	0.144	1.06093
113.m00151_at	0.0528	hypothetical protein	X	0.414	0.324	0.222	0.215	0.592141
113.m00151_x_at	0.89	hypothetical protein	X	0.28	0.175	0.192	0.236	0.940659
113.m00152_at	0.835	hypothetical protein	X	0.755	1.218	0.738	1.078	0.920426
113.m00152_x_at	0.262	hypothetical protein	X	0.706	0.833	0.881	1.338	1.44185
113.m00153_at	0.0893	protein kinase, putative	GO:0004672	0.282	0.261	0.391	0.332	1.33149
113.m00153_x_at	0.079	protein kinase, putative	GO:0004672	0.393	0.453	0.581	0.532	1.3156
113.m00154_at	0.227	hypothetical protein	GO:0004842	1.184	0.724	0.48	0.655	0.594864
113.m00155_at	0.705	hypothetical protein	X	0.31	0.412	0.383	0.378	1.05402
113.m00155_x_at	0.771	hypothetical protein	X	0.511	0.301	0.368	0.349	0.883005
113.m00157_at	0.087	hypothetical protein	GO:0016787	1.349	1.018	0.755	0.63	0.585129
113.m00157_x_at	0.264	hypothetical protein	GO:0016787	1.494	0.862	0.819	0.582	0.594652
113.m00158_at	0.821	hypothetical protein	X	0.0564	0.01*	0.124	0.01*	#VALUE!
113.m00158_x_at	0.2	hypothetical protein	X	0.102	0.124	0.142	0.22	1.60177
113.m00159_s_at	0.585	hypothetical protein	X	0.305	0.431	0.763	0.316	1.46603
113.m00160_at	0.579	heat shock transcription factor family protein, putative	GO:0003677	2.335	2.627	2.213	4.353	1.32326
113.m00161_at	0.0983	conserved hypothetical protein	X	0.794	0.685	0.916	1.023	1.31102
113.m00162_at	0.947	lipid phosphatase, putative	X	1.464	1.589	1.687	1.355	0.996397
113.m00163_at	0.606	hypothetical protein	X	0.249	0.0614	0.158	0.234	1.26289
113.m00163_x_at	0.734	hypothetical protein	X	0.214	0.196	0.175	0.295	1.14634
113.m00165_at	0.112	DNA mismatch repair protein MSH2, putative	GO:0003684	0.869	0.964	0.659	0.768	0.778505
113.m00165_x_at	0.0497	DNA mismatch repair protein MSH2, putative	GO:0003684	1.433	1.203	0.856	0.907	0.668816
113.m00166_x_at	0.423	protein kinase, putative	GO:0004674	0.01*	0.0157	0.01*	0.01*	#VALUE!
113.m00167_x_at	0.423	hypothetical protein	X	0.0479	0.01*	0.01*	0.01*	#VALUE!
114.m00127_x_at	0.567	hypothetical protein	X	0.0411	0.0459	0.123	0.0356	1.82299
114.m00128_at	0.721	Rab family GTPase	X	0.0794	0.0369	0.0931	0.0134	0.915735
114.m00128_x_at	0.236	Rab family GTPase	X	0.076	0.0831	0.01*	0.0471	#VALUE!
114.m00129_at	0.0189	hypothetical protein	GO:0004289	0.343	0.321	0.263	0.263	0.792169
114.m00130_at	0.877	hypothetical protein	X	2.241	1.219	1.631	1.505	0.906358
114.m00130_x_at	0.323	hypothetical protein	X	1.887	1.548	1.549	1.424	0.865502
114.m00131_at	0.852	aminopeptidase, putative	GO:0004179	19.22	20.37	28.85	15.49	1.11998
114.m00131_x_at	0.597	aminopeptidase, putative	GO:0004179	19.44	23.05	25.96	20.63	1.09649
114.m00132_at	0.000541	RNA polymerases II subunit, putative	X	2.087	2.031	1.155	1.155	0.560952
114.m00132_x_at	0.0681	RNA polymerases II subunit, putative	X	1.708	2.022	0.977	1.236	0.593298
114.m00133_at	0.198	conserved hypothetical protein	X	1.265	1.109	0.947	0.599	0.651222
114.m00133_x_at	0.208	conserved hypothetical protein	X	1.63	1.154	1.048	0.783	0.657687
114.m00134_at	0.017	hypothetical protein	X	0.913	0.831	0.539	0.578	0.640482
114.m00135_at	0.0542	protein kinase, putative	GO:0004672	1.012	0.831	0.443	0.554	0.540966
114.m00135_x_at	0.0266	protein kinase, putative	GO:0004672	1.346	1.164	0.774	0.81	0.631076
114.m00136_at	0.734	hypothetical protein	X	1.186	0.666	1.256	0.829	1.12581
114.m00137_at	0.426	zinc finger protein, putative	GO:0046872	0.403	0.337	0.354	0.305	0.890541
114.m00137_x_at	0.759	zinc finger protein, putative	GO:0046872	0.26	0.333	0.236	0.32	0.937605
114.m00138_at	0.254	hypothetical protein	X	0.304	0.216	0.207	0.151	0.688462
114.m00138_x_at	0.00366	hypothetical protein	X	0.349	0.334	0.157	0.17	0.47877
114.m00139_at	0.668	hypothetical protein	X	1.563	1.665	1.475	2.117	1.11276
114.m00140_at	0.25	ribose-phosphate pyrophosphokinase, putative	GO:0004749	0.209	0.245	0.181	0.0893	0.595374
114.m00145_at	0.486	hypothetical protein	X	20.46	25.62	21.52	19.89	0.898655
114.m00145_x_at	0.0318	hypothetical protein	X	16.59	18.42	12.46	13.06	0.728935
114.m00146_at	0.239	60S ribosomal protein L17, putative	GO:0003735	47.21	111.2	255.8	127.7	2.42093
114.m00146_x_at	0.234	60S ribosomal protein L17, putative	GO:0003735	43.6	96.27	177.8	111.5	2.06835
114.m00147_at	0.859	hypothetical protein	X	15.09	16.87	17.25	15.26	1.01721
114.m00151_at	0.738	heat shock factor-related protein, putative	GO:0003677	0.813	1.019	0.777	1.334	1.15229
114.m00151_x_at	0.702	heat shock factor-related protein, putative	GO:0003677	0.824	0.994	0.722	0.971	0.931243
114.m00152_at	0.193	hypothetical protein	X	0.953	0.707	0.63	0.594	0.737349
114.m00152_x_at	0.0793	hypothetical protein	X	0.674	0.553	0.411	0.324	0.599022
114.m00154_s_at	0.958	hypothetical protein	X	0.195	0.246	0.147	0.344	1.11338
114.m00155_at	0.524	hypothetical protein	GO:0004197	0.879	0.751	0.821	0.645	0.899387
114.m00155_x_at	0.168	hypothetical protein	GO:0004197	0.883	0.933	1.065	1.404	1.35958
114.m00156_at	0.954	hypothetical protein	X	0.884	0.633	1.172	0.446	1.06658
114.m00156_x_at	0.301	hypothetical protein	X	0.846	0.84	0.749	0.403	0.683274
115.m00117_s_at	0.109	hypothetical protein	X	0.171	0.133	0.219	0.285	1.65789
115.m00118_s_at	0.0704	hypothetical protein	X	6.613	7.438	3.874	4.917	0.625649
115.m00124_s_at	0.205	hypothetical protein	X	0.0893	0.0988	0.0781	0.0519	0.691122
115.m00131_at	0.306	hypothetical protein	X	0.115	0.071	0.221	0.114	1.80108
115.m00131_x_at	0.137	hypothetical protein	X	0.155	0.235	0.355	0.303	1.68718
115.m00132_at	0.58	ribosomal RNA methyltransferase, putative	X	0.788	0.729	0.573	0.8	0.905076
115.m00132_x_at	0.613	ribosomal RNA methyltransferase, putative	X	0.875	1.171	0.716	1.067	0.871457
115.m00133_x_at	0.503	hypothetical protein	X	0.0213	0.0172	0.0623	0.017	2.05974
115.m00138_x_at	0.719	hypothetical protein	X	0.0101	0.0404	0.14	0.01*	#VALUE!
115.m00139_at	0.26	ABC transporter, putative	GO:0005524	0.291	0.384	0.614	0.401	1.5037
115.m00140_at	0.346	hypothetical protein	X	0.693	0.544	0.537	0.188	0.586095
115.m00140_x_at	0.0741	hypothetical protein	X	1.769	1.471	1.101	0.889	0.614198
115.m00141_at	0.219	BspA-related protein, putative	X	0.71	0.626	0.476	0.594	0.800898
115.m00141_x_at	0.67	BspA-related protein, putative	X	0.642	0.515	0.559	0.529	0.940363
115.m00142_at	0.731	hypothetical protein	GO:0005634	1.722	1.501	1.651	1.453	0.963078
115.m00143_at	0.00127	transcription initiation factor TFIID, putative	GO:0003677	0.126	0.12	0.465	0.431	3.64228
115.m00144_at	0.231	DNA mismatch repair protein mutS, putative	GO:0003684	1.261	1.476	2.029	1.554	1.3091
115.m00146_at	0.377	hypothetical protein	X	0.475	0.64	0.51	0.251	0.682511
115.m00146_x_at	0.0926	hypothetical protein	X	0.623	0.757	0.479	0.373	0.617391
116.m00103_at	0.218	major facilitator superfamily protein	GO:0005215	0.372	0.483	0.35	0.297	0.756725
116.m00104_x_at	0.0928	hypothetical protein	X	0.123	0.189	0.424	0.298	2.3141
116.m00108_at	0.47	dTDP-D-glucose 4,6-dehydratase, putative	GO:0008152	0.576	0.403	0.394	0.426	0.837589
116.m00108_s_at	0.584	dTDP-D-glucose 4,6-dehydratase, putative	GO:0008152	1.03	0.71	0.974	0.956	1.1092
116.m00109_at	0.787	protein kinase, putative	GO:0004672	0.618	0.543	0.698	0.404	0.949182
116.m00109_x_at	0.307	protein kinase, putative	GO:0004672	0.832	0.732	0.727	0.698	0.911125
116.m00110_at	0.636	conserved hypothetical protein	X	1.016	1.238	1.036	1.085	0.940994
116.m00110_x_at	0.351	conserved hypothetical protein	X	1.237	1.254	1.24	1.212	0.984344
116.m00111_at	0.387	protein kinase, putative	GO:0004672	0.845	0.662	0.708	0.453	0.770405
116.m00111_x_at	0.158	protein kinase, putative	GO:0004672	1.032	1.007	0.738	0.434	0.574792
116.m00112_at	0.917	RNA-binding protein, putative	GO:0003676	0.596	0.714	0.816	0.549	1.04198
116.m00112_x_at	0.633	RNA-binding protein, putative	GO:0003676	1.05	0.685	0.875	0.597	0.848415
116.m00113_at	0.0743	hypothetical protein	X	1.466	1.353	1.087	1.193	0.808797
116.m00116_at	0.797	hypothetical protein	X	0.84	1.036	0.901	0.909	0.964819
116.m00116_x_at	0.496	hypothetical protein	X	0.708	0.73	0.881	0.705	1.10292
116.m00119_at	0.6	hypothetical protein	X	0.634	0.337	0.492	0.241	0.754892
116.m00119_x_at	0.83	hypothetical protein	X	0.579	0.263	0.484	0.244	0.864608
116.m00120_at	0.158	hypothetical protein	X	22.14	25.94	10.45	17.24	0.575915
116.m00120_x_at	0.128	hypothetical protein	X	6.475	5.374	2.695	4.086	0.572285
116.m00121_at	0.00415	protein kinase, putative	GO:0004672	3.567	3.47	2.834	2.845	0.80702
116.m00121_x_at	0.0599	protein kinase, putative	GO:0004672	2.414	1.871	1.306	1.165	0.576663
116.m00122_at	0.95	hypothetical protein	GO:0006835	13.71	28.4	17.15	24.03	0.977915
116.m00124_s_at	0.0325	hypothetical protein	X	0.0978	0.0865	0.181	0.152	1.80684
116.m00129_s_at	0.4	hypothetical protein	X	0.192	0.0756	0.199	0.195	1.47235
116.m00130_at	0.0959	Ras GTPase activating protein, putative	X	3.216	2.993	4.452	3.756	1.32195
116.m00130_x_at	0.389	Ras GTPase activating protein, putative	X	3.375	2.945	4.016	3.255	1.15047
116.m00131_at	0.433	hypothetical protein	X	2.359	2.18	2.256	4.083	1.39656
116.m00132_s_at	0.152	hypothetical protein	X	0.731	0.415	0.303	0.272	0.501745
117.m00148_s_at	0.855	hypothetical protein	X	0.01*	0.0471	0.0807	0.01*	#VALUE!
117.m00159_s_at	0.0575	conserved hypothetical protein	X	0.358	0.232	0.125	0.112	0.401695
117.m00164_at	0.562	hypothetical protein	X	0.33	0.298	0.548	0.284	1.32484
117.m00164_x_at	0.444	hypothetical protein	X	0.427	0.342	0.38	0.22	0.780234
117.m00167_at	0.72	hypothetical protein	X	0.01*	0.0182	0.0143	0.0165	#VALUE!
117.m00167_x_at	0.269	hypothetical protein	X	0.0188	0.0423	0.0912	0.0447	2.22422
117.m00169_at	0.0398	zinc finger protein, putative	GO:0005515	1.48	1.444	0.957	0.769	0.590287
117.m00169_x_at	0.0748	zinc finger protein, putative	GO:0005515	2.141	2.075	1.396	0.999	0.568074
117.m00170_s_at	0.336	hypothetical protein	X	1.335	0.727	0.745	0.561	0.633366
117.m00179_at	0.645	pre-mRNA splicing factor PRP17, putative	X	0.927	0.546	0.858	0.787	1.11677
117.m00180_at	0.189	Ras GTPase activating protein, putative	X	12.21	7.813	6.677	4.776	0.571992
117.m00180_x_at	0.548	Ras GTPase activating protein, putative	X	3.344	1.757	2.115	1.708	0.749461
117.m00181_at	0.424	conserved hypothetical protein	X	2.006	1.56	1.347	1.67	0.846046
117.m00182_at	0.077	hypothetical protein	X	1.006	1.143	0.829	0.715	0.718474
117.m00182_x_at	0.062	hypothetical protein	X	3.624	2.445	1.413	1.39	0.461855
117.m00183_at	0.34	Rho family GTPase	X	2.281	2.077	2.397	5.148	1.7313
117.m00184_at	0.442	hypothetical protein	X	0.883	0.3	0.294	0.322	0.52071
117.m00184_x_at	0.176	hypothetical protein	X	0.311	0.272	0.222	0.138	0.617496
117.m00190_s_at	0.489	DNA excision repair protein, putative	X	0.264	0.217	0.233	0.396	1.30769
118.m00148_at	0.926	conserved hypothetical protein	X	0.044	0.158	0.113	0.0705	0.908416
118.m00148_x_at	0.36	conserved hypothetical protein	X	0.0544	0.0186	0.157	0.0449	2.76575
118.m00149_at	0.602	hypothetical protein	X	0.0517	0.143	0.134	0.01*	#VALUE!
118.m00150_at	0.0252	hypothetical protein	X	1.908	1.64	0.945	1.052	0.562852
118.m00150_x_at	0.582	hypothetical protein	X	2.051	1.83	1.108	2.173	0.845401
118.m00151_at	0.138	conserved hypothetical protein	GO:0005215	1.884	1.251	0.978	0.772	0.558214
118.m00151_x_at	0.103	conserved hypothetical protein	GO:0005215	2.4	3.072	1.891	1.528	0.624817
118.m00152_at	0.0174	actin binding protein, putative	X	1.073	1.147	0.808	0.756	0.704505
118.m00152_x_at	0.86	actin binding protein, putative	X	1.631	2.122	2.199	1.421	0.964562
118.m00153_s_at	0.79	hypothetical protein	X	10.77	14.99	13.69	13.05	1.03804
118.m00156_at	0.143	WD repeat protein	X	10.21	15.5	19.7	22.47	1.64022
118.m00157_at	0.144	hypothetical protein	X	0.749	0.615	0.48	0.549	0.754399
118.m00157_x_at	0.014	hypothetical protein	X	0.621	0.594	0.807	0.772	1.29959
118.m00158_at	0.00374	hypothetical protein	GO:0004842	1.742	1.751	1.041	1.105	0.614372
118.m00158_x_at	0.0363	hypothetical protein	GO:0004842	0.978	0.85	0.626	0.578	0.658643
118.m00159_at	0.705	hypothetical protein	X	0.01*	0.0808	0.0306	0.0705	#VALUE!
118.m00159_x_at	0.804	hypothetical protein	X	0.0353	0.0429	0.0198	0.0565	0.975703
118.m00160_at	0.852	hypothetical protein	X	1.049	1.552	0.814	1.681	0.959246
118.m00161_at	0.112	hypothetical protein	X	0.0417	0.0777	0.139	0.129	2.24456
118.m00161_x_at	0.941	hypothetical protein	X	0.0603	0.135	0.11	0.0796	0.970814
118.m00162_at	0.949	hypothetical protein	X	0.211	0.355	0.232	0.338	1.00707
118.m00163_at	0.0348	hypothetical protein	X	1.039	0.837	0.417	0.495	0.486141
118.m00163_x_at	0.00737	hypothetical protein	X	0.921	1.031	0.485	0.459	0.483607
118.m00166_at	0.707	translation initiation factor eIF-1A, putative	GO:0003743	20.64	26.55	22.92	27.29	1.064
118.m00167_at	0.963	protein kinase, putative	GO:0004672	2.268	2.665	1.708	3.688	1.09386
118.m00167_x_at	0.992	protein kinase, putative	GO:0004672	1.988	2.37	1.682	2.785	1.02501
118.m00168_at	0.0467	hypothetical protein	X	1.135	0.973	0.74	0.748	0.705882
118.m00168_x_at	0.0424	hypothetical protein	X	1.855	1.273	0.597	0.647	0.397698
118.m00169_at	0.474	T-complex protein 1 beta subunit, putative	GO:0005515	6.598	8.65	6.921	6.458	0.877427
119.m00114_at	0.148	hypothetical protein	X	0.518	0.496	0.567	0.667	1.21696
119.m00114_x_at	0.529	hypothetical protein	X	0.531	0.357	0.524	0.49	1.14189
119.m00115_at	0.288	hypothetical protein	GO:0005215	0.239	0.321	0.476	0.324	1.42857
119.m00115_x_at	0.902	hypothetical protein	GO:0005215	0.303	0.521	0.506	0.279	0.95267
119.m00116_at	0.328	START domain protein	X	3.115	2.152	2.148	1.888	0.766281
119.m00117_at	0.397	hypothetical protein	X	1.647	1.519	1.609	2.237	1.21478
119.m00121_at	0.867	cell division protein kinase 2 homolog	GO:0004672	0.511	0.55	0.491	0.557	0.987747
119.m00123_at	0.889	hypothetical protein	X	0.0227	0.0408	0.0887	0.0141	1.6189
119.m00123_x_at	0.115	hypothetical protein	X	0.0238	0.017	0.0131	0.011	0.590686
119.m00124_at	0.265	hypothetical protein	X	0.121	0.117	0.0836	0.0223	0.444958
119.m00125_at	0.0476	Lecithin:cholesterol acyltransferase, putative	X	3.075	4.143	6.881	6.92	1.91203
119.m00125_x_at	0.0807	Lecithin:cholesterol acyltransferase, putative	X	5.91	10.11	18.28	19.59	2.36392
119.m00126_at	0.773	receptor protein kinase, putative	X	0.698	0.416	0.625	0.363	0.886894
119.m00127_at	0.324	hypothetical protein	X	0.642	0.517	0.504	0.234	0.636756
119.m00128_s_at	0.764	hypothetical protein	X	0.324	0.152	0.112	0.291	0.846639
119.m00129_at	0.714	hypothetical protein	X	0.588	0.357	0.319	0.496	0.862434
119.m00138_s_at	0.66	hypothetical protein	X	0.191	0.142	0.202	0.0835	0.857357
119.m00138_x_at	0.605	hypothetical protein	X	0.123	0.093	0.0704	0.115	0.858333
119.m00144_at	0.681	acetyltransferase, putative	X	0.584	0.405	0.451	0.683	1.14661
119.m00144_x_at	0.651	acetyltransferase, putative	X	0.299	0.377	0.496	0.302	1.18047
119.m00145_at	0.707	predicted protein	X	0.757	0.608	0.519	0.739	0.921612
119.m00146_at	0.856	pseudogene, predicted protein	X	7.984	9.652	8.529	8.687	0.976185
12.m00272_s_at	0.55	hypothetical protein	X	2.64	1.758	2.483	0.778	0.741473
12.m00274_at	0.76	hypothetical protein	X	0.497	0.474	0.531	0.466	1.02678
12.m00274_x_at	0.849	hypothetical protein	X	0.506	0.502	0.42	0.669	1.08036
12.m00275_at	0.268	Rab GTPase activating protein, putative	X	1.188	1.013	0.982	0.716	0.771468
12.m00275_x_at	0.0574	Rab GTPase activating protein, putative	X	1.278	0.954	0.623	0.55	0.525538
12.m00276_at	0.456	CAAX prenyl protease, putative	X	0.512	0.637	0.316	0.575	0.775457
12.m00277_at	0.654	hypothetical protein	X	0.278	0.186	0.221	0.187	0.87931
12.m00277_x_at	0.0458	hypothetical protein	X	0.388	0.351	0.235	0.269	0.682003
12.m00278_at	0.0906	hypothetical protein	GO:0003676	3.678	3.659	2.336	2.913	0.715415
12.m00279_at	0.621	hypothetical protein	X	0.26	0.265	0.433	0.23	1.26286
12.m00279_x_at	0.897	hypothetical protein	X	0.228	0.203	0.184	0.241	0.986079
12.m00281_s_at	0.872	hypothetical protein	X	0.286	0.168	0.325	0.121	0.982379
12.m00285_at	0.783	hypothetical protein	X	0.216	0.168	0.16	0.274	1.13021
12.m00285_x_at	0.463	hypothetical protein	X	0.304	0.206	0.105	0.252	0.7
12.m00286_at	0.0251	hypothetical protein	X	0.0422	0.0316	0.125	0.101	3.06233
12.m00287_at	0.343	transcription initiation factor SPT5, putative	GO:0003711	2.539	3.172	3.081	3.89	1.22063
12.m00288_at	0.013	hypothetical protein	X	3.318	3.634	2.223	2.308	0.651755
12.m00288_x_at	0.0208	hypothetical protein	X	3.443	3.189	1.845	1.537	0.509952
12.m00289_at	0.906	cell cycle control protein cwf12, putative	X	0.105	0.0831	0.0552	0.139	1.03243
12.m00289_x_at	0.685	cell cycle control protein cwf12, putative	X	0.138	0.0974	0.128	0.0792	0.880204
12.m00290_at	0.954	PQ loop repeat protein	X	0.0696	0.0448	0.0287	0.119	1.29108
12.m00290_x_at	0.0494	PQ loop repeat protein	X	0.0277	0.0511	0.01*	0.01*	#VALUE!
12.m00291_at	0.17	AAA family ATPase, putative	GO:0003677	0.588	0.447	0.186	0.343	0.511111
12.m00292_at	0.655	ceramide synthase, putative	GO:0016021	5.229	6.256	3.789	6.448	0.891337
12.m00293_at	0.723	hypothetical protein	X	0.891	0.713	0.87	0.804	1.04364
12.m00293_x_at	0.37	hypothetical protein	X	1.762	1.309	1.215	1.328	0.828069
12.m00295_at	0.0968	hypothetical protein	X	0.162	0.171	0.229	0.314	1.63063
12.m00295_x_at	0.465	hypothetical protein	X	0.209	0.0993	0.235	0.179	1.34285
12.m00296_at	0.37	ubiquitin-protein ligase, putative	GO:0004842	5.136	4.272	4.446	3.328	0.826318
12.m00297_at	0.826	hypothetical protein	GO:0005634	0.277	0.249	0.331	0.179	0.969582
12.m00298_at	0.873	hypothetical protein	X	0.689	0.465	0.532	0.561	0.94714
12.m00298_x_at	0.626	hypothetical protein	X	0.946	1.517	1.465	1.294	1.12018
12.m00300_at	0.0413	SPRY domain protein	X	5.239	4.092	2.032	1.455	0.373701
12.m00300_x_at	0.14	SPRY domain protein	X	3.057	2.737	2.107	1.366	0.599413
12.m00301_at	0.00418	hypothetical protein	X	0.24	0.221	0.0432	0.0349	0.169414
12.m00301_x_at	0.889	hypothetical protein	X	0.166	0.085	0.0961	0.168	1.05219
12.m00302_at	0.0258	hypothetical protein	X	1.054	1.081	0.855	0.787	0.769087
12.m00302_x_at	0.623	hypothetical protein	X	1.066	0.777	0.846	0.815	0.901248
12.m00303_at	0.129	Rho GTPase activating protein, putative	X	11.89	11.36	9.882	8.033	0.770538
12.m00304_at	0.718	hypothetical protein	X	0.486	0.897	0.627	0.534	0.839479
12.m00304_x_at	0.379	hypothetical protein	X	0.425	0.675	0.406	0.419	0.75
12.m00305_at	0.26	Rab family GTPase	GO:0003677	4.035	3.798	3.127	3.704	0.87208
12.m00305_x_at	0.186	Rab family GTPase	GO:0003677	3.983	3.664	2.35	3.232	0.729959
12.m00306_at	0.534	hypothetical protein	X	0.425	0.363	0.521	0.384	1.14848
12.m00307_at	0.651	Rap Ran GTPase activating protein, putative	X	1.133	1.181	1.229	0.948	0.940795
12.m00307_x_at	0.292	Rap Ran GTPase activating protein, putative	X	1.489	1.336	1.492	1.6	1.09451
12.m00310_at	0.488	hypothetical protein	X	0.01*	0.0109	0.01*	0.0178	#VALUE!
12.m00310_x_at	0.857	hypothetical protein	X	0.0238	0.0434	0.0289	0.0316	0.900298
12.m00312_at	0.362	phosphatase, putative	X	0.149	0.0756	0.0124	0.0842	0.430098
12.m00313_at	0.589	DnaJ family protein	GO:0006457	0.219	0.187	0.216	0.21	1.04926
12.m00313_x_at	0.483	DnaJ family protein	GO:0006457	0.204	0.139	0.17	0.0867	0.748397
12.m00314_at	0.181	protein kinase, putative	GO:0004672	3.501	2.918	2.67	2.646	0.828166
12.m00315_at	0.243	hypothetical protein	X	1.002	0.975	0.787	0.385	0.592817
12.m00315_x_at	0.102	hypothetical protein	X	1.362	0.968	0.615	0.373	0.424034
12.m00316_at	0.0986	conserved hypothetical protein	X	1.085	0.825	0.628	0.5	0.590576
12.m00317_at	0.18	hypothetical protein	GO:0005515	1.027	1.028	0.748	0.404	0.560584
12.m00317_x_at	0.111	hypothetical protein	GO:0005515	0.388	0.401	0.366	0.339	0.893536
12.m00318_at	0.837	protein phosphatase, putative	GO:0003824	9.399	13.22	9.564	14.78	1.07626
12.m00319_at	0.34	hypothetical protein	X	0.0343	0.122	0.0103	0.0403	0.323736
12.m00319_x_at	0.568	hypothetical protein	X	0.056	0.0149	0.019	0.0178	0.519041
12.m00320_at	0.949	peptidase T, putative	GO:0006508	0.197	0.13	0.23	0.104	1.02141
12.m00320_x_at	0.505	peptidase T, putative	GO:0006508	0.544	0.378	0.465	0.242	0.766811
12.m00321_at	0.61	3-oxoacyl-(acyl-carrier protein) reductase, putative	GO:0003824	1.611	1.385	1.42	1.434	0.952603
12.m00321_x_at	0.583	3-oxoacyl-(acyl-carrier protein) reductase, putative	GO:0003824	1.835	1.611	1.744	1.481	0.935868
12.m00322_at	0.347	protein phosphatase, putative	GO:0003824	2.943	3.105	2.953	2.504	0.902282
12.m00322_x_at	0.927	protein phosphatase, putative	GO:0003824	2.434	2.073	2.202	2.253	0.988462
12.m00323_s_at	0.81	hypothetical protein	X	21.74	20	26.47	18.23	1.07092
12.m00324_at	0.331	hypothetical protein	X	0.658	0.539	0.702	0.66	1.13784
12.m00324_x_at	0.0462	hypothetical protein	X	0.917	0.792	0.587	0.518	0.646577
12.m00325_at	0.0475	hypothetical protein	GO:0005554	1.551	1.79	2.771	2.414	1.55193
12.m00326_at	0.0545	hypothetical protein	X	0.262	0.351	0.145	0.167	0.508972
12.m00327_at	0.464	chloride channel protein 2, putative	GO:0005247	0.808	0.612	0.469	0.689	0.815493
12.m00328_at	0.578	PIWI domain protein	X	0.105	0.088	0.153	0.01*	#VALUE!
12.m00328_x_at	0.52	PIWI domain protein	X	0.121	0.102	0.125	0.0416	0.747085
12.m00329_at	0.654	conserved hypothetical protein	X	14.59	19.79	18.01	12.53	0.888307
12.m00329_x_at	0.904	conserved hypothetical protein	X	15.08	18.37	20.83	12.32	0.991031
12.m00330_x_at	0.361	hypothetical protein	GO:0003735	36.08	88.09	142.2	78.72	1.77917
12.m00331_at	0.737	protein kinase, putative	GO:0004672	15.82	21.66	17.37	23.28	1.08458
12.m00332_at	0.0356	major facilitator superfamily protein	X	0.336	0.398	0.223	0.193	0.566757
12.m00333_at	0.749	conserved hypothetical protein	X	20.16	23.25	19.3	22.49	0.962681
12.m00334_at	0.504	conserved hypothetical protein	X	5.233	7.799	7.338	7.695	1.15355
12.m00335_at	0.375	hypothetical protein	X	0.211	0.334	0.213	0.195	0.748624
12.m00336_at	0.953	actin binding protein, putative	GO:0003779	6.439	8.351	5.666	9.154	1.00203
12.m00337_at	0.472	hypothetical protein	X	0.198	0.269	0.236	0.353	1.26124
12.m00337_x_at	0.106	hypothetical protein	X	0.344	0.264	0.449	0.588	1.70559
12.m00338_at	0.961	hypothetical protein	X	0.979	0.806	1.09	0.705	1.0056
12.m00343_at	0.595	pseudogene, hypothetical protein	X	0.0302	0.0729	0.0261	0.0443	0.682832
12.m00343_x_at	0.854	pseudogene, hypothetical protein	X	0.0519	0.0113	0.0358	0.0228	0.927215
120.m00095_at	0.721	hypothetical protein	X	0.658	0.507	0.596	0.489	0.93133
120.m00096_x_at	0.256	hypothetical protein	X	0.233	0.203	0.236	0.267	1.15367
120.m00098_x_at	0.011	hypothetical protein	X	0.01*	0.01*	0.105	0.182	#VALUE!
120.m00099_at	0.584	conserved hypothetical protein	X	16.58	22.6	20.81	22.08	1.09469
120.m00100_at	0.988	hypothetical protein	X	6.009	9.566	6.291	9.228	0.996404
120.m00101_at	0.299	hypothetical protein	X	0.103	0.133	0.136	0.147	1.19915
120.m00101_x_at	0.795	hypothetical protein	X	0.0645	0.0354	0.11	0.01*	#VALUE!
120.m00102_at	0.511	conserved hypothetical protein	X	0.458	0.331	0.412	0.495	1.14956
120.m00103_at	0.71	elongation factor-1alpha, putative	GO:0005524	1.181	1.937	1.392	1.329	0.872675
120.m00103_x_at	0.208	elongation factor-1alpha, putative	GO:0005524	0.96	1.25	0.877	0.629	0.681448
120.m00104_at	0.0573	hypothetical protein	X	11.98	14.32	8.531	7.035	0.591863
120.m00104_x_at	0.0961	hypothetical protein	X	5.566	3.05	1.767	1.423	0.370241
120.m00105_at	0.115	lysophospholipase, putative	GO:0003824	3.88	3.84	4.625	5.731	1.34145
120.m00106_at	0.173	hypothetical protein	X	1.389	0.851	0.694	0.5	0.533036
120.m00107_at	0.149	protein kinase with WD repeats	GO:0004672	2.462	2.799	2.199	1.78	0.75632
120.m00107_x_at	0.458	protein kinase with WD repeats	GO:0004672	2.408	2.884	2.26	2.531	0.905329
120.m00108_at	0.0925	conserved hypothetical protein	X	0.485	0.407	0.236	0.31	0.612108
120.m00109_at	0.209	leucine rich repeat protein	GO:0006470	0.0736	0.0815	0.0425	0.01*	#VALUE!
120.m00109_x_at	0.322	leucine rich repeat protein	GO:0006470	0.0533	0.166	0.01*	0.0579	#VALUE!
120.m00112_at	0.277	hypothetical protein	X	0.208	0.22	0.171	0.204	0.876168
120.m00112_x_at	0.843	hypothetical protein	X	0.0791	0.168	0.044	0.205	1.00769
120.m00113_at	0.464	ubiquitin carboxyl-terminal hydrolase, putative	GO:0004197	0.415	0.221	0.206	0.247	0.712264
120.m00113_x_at	0.708	ubiquitin carboxyl-terminal hydrolase, putative	GO:0004197	0.292	0.226	0.334	0.238	1.10425
121.m00109_x_at	0.85	hypothetical protein	X	0.0672	0.0119	0.0794	0.0167	1.21492
121.m00110_at	0.0421	DNA-directed RNA polymerase subunit, putative	GO:0003899	10.3	7.624	4.422	4.201	0.481087
121.m00110_x_at	0.0319	DNA-directed RNA polymerase subunit, putative	GO:0003899	10.05	8.607	6.062	6.106	0.652195
121.m00112_x_at	0.694	hypothetical protein	X	0.0806	0.13	0.126	0.105	1.09687
121.m00113_at	0.516	hypothetical protein	X	0.236	0.213	0.245	0.107	0.783964
121.m00114_at	0.147	hypothetical protein	X	1.59	1.833	2.067	2.565	1.3532
121.m00115_at	0.826	Rab family GTPase	GO:0005524	21.52	30.49	23.54	31.19	1.0523
121.m00116_at	0.557	hypothetical protein	X	2.222	1.968	2.098	1.839	0.939618
121.m00117_at	0.0035	hypothetical protein	X	1.152	1.104	1.652	1.68	1.47695
121.m00118_at	0.594	hypothetical protein	X	2.459	2.825	2.462	3.693	1.16484
121.m00119_at	0.294	hypothetical protein	X	0.01*	0.0526	0.0857	0.0654	#VALUE!
121.m00119_x_at	0.421	hypothetical protein	X	0.108	0.129	0.117	0.0269	0.607173
121.m00120_at	0.0113	hypothetical protein	X	0.287	0.289	0.479	0.541	1.77083
121.m00120_x_at	0.0563	hypothetical protein	X	0.247	0.217	0.312	0.352	1.43103
121.m00121_at	0.642	hypothetical protein	X	0.608	0.857	0.868	0.739	1.09693
121.m00122_at	0.225	UMP-CMP kinase, putative	GO:0004765	1.263	2.116	1.056	1.032	0.617934
121.m00122_x_at	0.0958	UMP-CMP kinase, putative	GO:0004765	1.817	1.37	1.044	1.021	0.647945
121.m00123_at	0.457	conserved hypothetical protein	X	2.304	2.553	2.443	1.75	0.86329
121.m00124_at	0.507	tartrate dehydrogenase, putative	X	0.49	0.541	0.68	0.503	1.14743
121.m00125_at	0.739	hypothetical protein	X	3.691	5.969	4.501	6.08	1.09534
121.m00131_s_at	0.78	hypothetical protein	X	1.155	1.366	1.539	1.143	1.06386
122.m00119_at	0.0332	conserved hypothetical protein	X	3.561	4.361	2.305	2.163	0.563999
122.m00119_x_at	0.155	conserved hypothetical protein	X	2.588	2.812	2.023	1.288	0.613148
122.m00120_at	0.78	hypothetical protein	X	0.158	0.12	0.327	0.0889	1.49604
122.m00129_s_at	0.457	hypothetical protein	X	0.979	0.855	1.526	0.902	1.32388
122.m00130_s_at	0.0601	hypothetical protein	X	0.783	0.858	0.493	0.353	0.515539
122.m00131_s_at	0.618	hypothetical protein	GO:0005509	0.397	0.449	0.45	0.321	0.911348
122.m00132_at	0.452	hypothetical protein	X	0.984	0.768	0.892	0.317	0.690068
122.m00132_x_at	0.334	hypothetical protein	X	1.126	0.899	0.92	0.749	0.824198
122.m00133_x_at	0.344	hypothetical protein	X	0.0595	0.107	0.112	0.119	1.38739
122.m00135_at	0.681	hypothetical protein	X	0.036	0.0829	0.01*	0.0953	#VALUE!
122.m00135_x_at	0.658	hypothetical protein	X	0.01*	0.039	0.0649	0.0163	#VALUE!
122.m00136_at	0.431	hypothetical protein	X	12.03	15.47	12.82	10.78	0.858182
122.m00136_x_at	0.711	hypothetical protein	X	20.28	34.32	17.61	29	0.853663
122.m00137_at	0.0364	60S ribosomal protein L34, putative	GO:0003735	18.19	15.57	10.53	9.109	0.581724
122.m00137_x_at	0.0924	60S ribosomal protein L34, putative	GO:0003735	20.34	18.39	14.79	11.76	0.685515
122.m00138_at	0.564	TPR repeat protein	X	2.619	2.6	1.783	2.802	0.878521
122.m00139_at	0.901	ADP-ribosylation factor, putative	GO:0005524	1.525	1.303	2.701	0.594	1.16513
122.m00139_x_at	0.851	ADP-ribosylation factor, putative	GO:0005524	0.72	0.651	1.156	0.305	1.06565
122.m00140_at	0.695	amino acid permease, putative	GO:0005279	1.69	2.367	2.102	2.221	1.06557
122.m00141_at	0.251	hypothetical protein	X	0.285	0.173	0.148	0.15	0.650655
122.m00142_at	0.00958	hypothetical protein	X	0.0605	0.0438	0.01*	0.01*	#VALUE!
122.m00143_at	0.866	Rab family GTPase	GO:0005524	0.0678	0.136	0.185	0.0637	1.22031
122.m00146_x_at	0.768	hypothetical protein	X	0.032	0.044	0.0718	0.01*	#VALUE!
122.m00147_s_at	0.376	pseudogene, V-type ATPase, B subunit	GO:0005524	14.18	13.66	14.11	16.81	1.11063
122.m00148_at	0.254	ribophorin I, putative	X	0.643	0.547	0.534	0.431	0.810924
123.m00108_at	0.531	60S ribosomal protein L17, putative	GO:0003735	34.15	49.92	31.19	39.19	0.83716
123.m00108_x_at	0.296	60S ribosomal protein L17, putative	GO:0003735	35.78	63.5	89.55	64.23	1.54895
123.m00109_at	0.238	translation initiation factor IF-2, putative	GO:0005524	19.07	19.1	11.23	16.72	0.73225
123.m00110_at	0.827	hypothetical protein	X	0.265	0.149	0.256	0.122	0.913043
123.m00110_x_at	0.503	hypothetical protein	X	0.352	0.225	0.192	0.264	0.790295
123.m00111_at	0.0658	anti-silencing protein, putative	X	1.955	1.454	0.973	0.817	0.525081
123.m00111_x_at	0.0806	anti-silencing protein, putative	X	3.32	2.675	1.997	1.601	0.600167
123.m00112_at	0.316	Rab family GTPase	GO:0004871	3.726	3.074	2.242	3.1	0.785588
123.m00113_at	0.28	hypothetical protein	X	0.787	1.042	1.087	1.148	1.22198
123.m00114_at	0.0812	hypothetical protein	GO:0003700	0.762	0.588	0.392	0.443	0.618519
123.m00114_x_at	0.0104	hypothetical protein	GO:0003700	0.872	0.824	0.414	0.356	0.454009
123.m00115_at	0.553	hypothetical protein	X	12.03	13.78	12.46	12.05	0.949632
123.m00116_at	0.929	hypothetical protein	X	0.01*	0.0195	0.01*	0.0178	#VALUE!
123.m00116_x_at	0.214	hypothetical protein	X	0.0174	0.0706	0.01*	0.01*	#VALUE!
123.m00117_at	0.0985	protein kinase, putative	X	0.508	0.666	0.852	0.886	1.48041
123.m00117_x_at	0.219	protein kinase, putative	X	0.866	1.24	1.395	1.459	1.35518
123.m00118_at	0.345	cell division control protein CDC24, putative	X	2.202	1.409	1.445	1.174	0.725284
123.m00118_x_at	0.518	cell division control protein CDC24, putative	X	2.017	1.552	1.745	1.344	0.865509
123.m00119_at	0.263	hypothetical protein	X	2.289	2.081	2.05	1.757	0.871167
123.m00120_at	0.762	protein kinase, putative	GO:0004672	0.0415	0.01*	0.01*	0.109	#VALUE!
123.m00120_x_at	0.759	protein kinase, putative	GO:0004672	0.0351	0.01*	0.0122	0.0583	#VALUE!
123.m00121_at	0.65	Vacuolar sorting protein VPS9, putative	X	1.006	0.757	0.885	1.018	1.07941
123.m00122_at	0.779	hypothetical protein	X	0.713	0.819	0.723	0.869	1.03916
123.m00122_x_at	0.584	hypothetical protein	X	1.103	1.426	0.929	1.292	0.878213
123.m00123_x_at	0.46	conserved hypothetical protein	X	0.124	0.0915	0.11	0.161	1.25754
124.m00111_x_at	0.917	hypothetical protein	X	0.01*	0.0825	0.0156	0.0403	#VALUE!
124.m00112_at	0.592	hypothetical protein	X	0.0252	0.01*	0.0744	0.0122	#VALUE!
124.m00112_x_at	0.219	hypothetical protein	X	0.01*	0.01*	0.0206	0.134	#VALUE!
124.m00113_at	0.561	conserved hypothetical protein	X	0.169	0.156	0.26	0.149	1.25846
124.m00113_x_at	0.91	conserved hypothetical protein	X	0.234	0.159	0.219	0.179	1.01272
124.m00114_at	0.751	hypothetical protein	X	16.24	24.66	18.29	26.95	1.10611
124.m00115_at	0.837	hypothetical protein	X	0.0459	0.013	0.113	0.01*	#VALUE!
124.m00115_x_at	0.567	hypothetical protein	X	0.0306	0.01*	0.106	0.0139	#VALUE!
124.m00116_at	0.626	hypothetical protein	X	0.0779	0.181	0.148	0.153	1.16261
124.m00116_x_at	0.0972	hypothetical protein	X	0.103	0.127	0.0847	0.0827	0.727826
124.m00117_at	0.264	hypothetical protein	X	1.562	1.321	1.073	1.3	0.823101
124.m00117_x_at	0.203	hypothetical protein	X	1.486	1.048	0.826	0.941	0.697316
124.m00118_at	0.457	hypothetical protein	X	0.156	0.158	0.177	0.01*	#VALUE!
124.m00118_x_at	0.176	hypothetical protein	X	0.211	0.188	0.303	0.234	1.34586
124.m00119_at	0.923	BspA-like leucine rich repeat protein, putative	X	0.574	0.415	0.546	0.416	0.9727
124.m00120_at	0.29	Sec7 domain protein	X	2.879	2.318	2.314	1.867	0.804503
124.m00120_x_at	0.848	Sec7 domain protein	X	4.346	3.116	4.377	2.729	0.952292
124.m00121_at	0.443	hypothetical protein	X	0.466	0.566	0.897	0.514	1.36725
124.m00121_x_at	0.248	hypothetical protein	X	0.676	0.818	0.839	0.998	1.22959
124.m00122_at	0.264	conserved hypothetical protein	X	1.296	0.865	0.818	0.443	0.583526
124.m00122_x_at	0.346	conserved hypothetical protein	X	0.848	0.559	0.471	0.574	0.742715
124.m00123_at	0.54	hypothetical protein	X	0.269	0.336	0.352	0.102	0.750413
124.m00124_at	0.648	glycoprotein endopeptidase, putative	GO:0006508	2.502	2.417	2.654	1.912	0.928237
124.m00125_at	0.062	leucine rich repeat protein	X	6.401	5.616	4.316	3.63	0.66123
124.m00126_at	0.4	actin binding protein, putative	X	0.11	0.131	0.114	0.0211	0.560581
124.m00126_x_at	0.371	actin binding protein, putative	X	0.141	0.156	0.0324	0.134	0.560269
124.m00127_x_at	0.367	hypothetical protein	X	5.115	5.882	2.053	5.077	0.648359
124.m00128_at	0.663	chitinase Jessie, putative	X	0.286	0.486	0.339	0.615	1.23575
124.m00129_at	0.944	conserved hypothetical protein	X	1.753	1.771	1.28	2.314	1.01986
124.m00130_at	0.225	Rab family GTPase	GO:0005524	3.049	3.243	2.786	2.029	0.765257
124.m00130_x_at	0.321	Rab family GTPase	GO:0005524	2.958	3.139	2.944	2.45	0.884697
124.m00131_at	0.618	hypothetical protein	X	1.094	0.768	0.745	0.893	0.879699
125.m00085_at	0.989	hypothetical protein	X	1.635	0.623	1.278	0.784	0.913198
125.m00085_x_at	0.885	hypothetical protein	X	1.347	0.556	0.848	0.763	0.846558
125.m00088_s_at	0.646	hypothetical protein	X	2.687	2.679	1.718	3.071	0.892471
125.m00089_s_at	0.274	hypothetical protein	X	5.739	6.959	4.042	5.605	0.759726
125.m00090_at	0.184	hypothetical protein	X	2.285	2.139	1.8	2.043	0.868671
125.m00090_x_at	0.949	hypothetical protein	X	2.69	3.335	2.316	4.043	1.05544
125.m00091_at	0.355	cyclin, putative	X	0.899	0.696	0.728	0.497	0.768025
125.m00092_at	0.213	hypothetical protein	X	1.3	0.694	0.5	0.568	0.535607
125.m00092_x_at	0.511	hypothetical protein	X	1.457	0.751	0.684	0.904	0.719203
125.m00093_at	0.197	hypothetical protein	GO:0004842	1.799	1.923	2.034	1.963	1.07389
125.m00094_at	0.25	hypothetical protein	X	0.367	0.223	0.159	0.207	0.620339
125.m00094_x_at	0.275	hypothetical protein	X	0.374	0.226	0.194	0.206	0.666667
125.m00095_at	0.971	hypothetical protein	X	0.0368	0.0766	0.111	0.0238	1.18871
125.m00095_x_at	0.883	hypothetical protein	X	0.0351	0.0155	0.0786	0.01*	#VALUE!
125.m00097_at	0.772	hypothetical protein	X	2.482	2.194	2.496	2.008	0.963216
125.m00097_x_at	0.197	hypothetical protein	X	3.44	2.693	2.46	1.878	0.707321
125.m00098_s_at	0.129	protein kinase, putative	GO:0004672	2.296	2.19	1.952	2.091	0.901248
125.m00099_s_at	0.621	hypothetical protein	X	1.919	0.767	0.92	0.94	0.69248
125.m00100_at	0.893	alcohol dehydrogenase, putative	X	25.57	42.11	24.88	39.05	0.944592
125.m00102_at	0.796	Rab family GTPase	GO:0005524	0.682	0.415	0.653	0.51	1.06016
125.m00102_x_at	0.221	Rab family GTPase	GO:0005524	1.392	0.98	0.853	0.863	0.72344
125.m00104_at	0.254	predicted protein	X	6.671	6.271	5.581	3.396	0.693633
126.m00104_at	0.147	conserved hypothetical protein	GO:0005509	2.828	2.31	1.889	1.305	0.621643
126.m00107_at	0.843	conserved hypothetical protein	X	0.336	0.342	0.523	0.171	1.0236
126.m00107_x_at	0.297	conserved hypothetical protein	X	0.144	0.22	0.431	0.222	1.79396
126.m00110_at	0.107	hypothetical protein	GO:0005509	0.445	0.365	0.654	1.048	2.10123
126.m00111_at	0.384	hypothetical protein	X	3.665	2.413	2.596	1.937	0.745805
126.m00111_x_at	0.251	hypothetical protein	X	2.625	1.789	1.692	1.079	0.627775
126.m00112_at	0.629	hypothetical protein	X	1.725	2.125	1.67	3.268	1.2826
126.m00113_at	0.974	hypothetical protein	GO:0004842	0.246	0.38	0.407	0.223	1.00639
126.m00113_x_at	0.146	hypothetical protein	GO:0004842	0.274	0.295	0.322	0.307	1.10545
126.m00114_s_at	0.785	hypothetical protein	X	0.0438	0.0402	0.0742	0.0141	1.05119
126.m00115_s_at	0.958	calcium-dependent protein kinase, putative	GO:0004672	0.585	0.51	0.412	0.701	1.01644
126.m00116_at	0.853	Rab family GTPase	GO:0005524	3.353	2.56	2.85	3.203	1.02368
126.m00117_at	0.235	hypothetical protein	X	16	20.51	14.73	14.67	0.805259
126.m00118_at	0.674	BspA-like leucine rich repeat protein, putative	GO:0031177	0.25	0.259	0.151	0.305	0.895874
126.m00118_x_at	0.487	BspA-like leucine rich repeat protein, putative	GO:0031177	0.187	0.196	0.245	0.01*	#VALUE!
126.m00119_at	0.444	hypothetical protein	X	2.234	1.127	1.364	0.83	0.652782
126.m00119_x_at	0.595	hypothetical protein	X	1.226	0.872	1.092	0.678	0.843661
126.m00121_at	0.964	protein phosphatase, putative	GO:0016787	1.852	2.472	1.635	2.893	1.04718
126.m00121_x_at	0.555	protein phosphatase, putative	GO:0016787	3.109	3.514	2.053	3.571	0.849162
127.m00119_at	0.603	hypothetical protein	GO:0005634	0.115	0.173	0.129	0.12	0.864583
127.m00119_x_at	0.742	hypothetical protein	GO:0005634	0.185	0.277	0.189	0.229	0.904762
127.m00120_at	0.285	hypothetical protein	X	0.344	0.292	0.283	0.189	0.742138
127.m00120_x_at	0.245	hypothetical protein	X	0.373	0.257	0.223	0.233	0.72381
127.m00125_s_at	0.0972	Hsp70 family protein	GO:0005524	5.883	7.447	4.73	4.129	0.664591
127.m00126_at	0.894	conserved hypothetical protein	X	0.259	0.135	0.301	0.136	1.10914
127.m00126_x_at	0.758	conserved hypothetical protein	X	0.245	0.193	0.223	0.193	0.949772
127.m00127_at	0.389	short chain dehydrogenase family protein	GO:0008152	6.782	6.938	6.736	4.554	0.822886
127.m00127_x_at	0.999	short chain dehydrogenase family protein	GO:0008152	7.185	8.868	8.987	7.093	1.00168
127.m00128_at	0.0435	hypothetical protein	X	0.566	0.523	0.3	0.366	0.61157
127.m00128_x_at	0.0973	hypothetical protein	X	0.693	0.448	0.297	0.226	0.45837
127.m00129_at	0.372	amino acid transporter, putative	GO:0005279	0.475	0.853	0.787	1.132	1.44503
127.m00129_x_at	0.284	amino acid transporter, putative	GO:0005279	0.964	0.995	0.686	0.916	0.817764
127.m00130_at	0.289	hypothetical protein	X	0.414	0.222	0.601	0.424	1.61164
127.m00131_at	0.38	DEAD DEAH box helicase, putative	GO:0005524	0.875	0.677	0.691	0.634	0.853737
127.m00131_x_at	0.498	DEAD DEAH box helicase, putative	GO:0005524	1.116	0.798	0.993	0.422	0.739289
127.m00132_at	0.468	zinc finger protein, putative	GO:0004842	0.516	0.396	0.457	0.244	0.76864
127.m00132_x_at	0.246	zinc finger protein, putative	GO:0004842	0.748	0.572	0.423	0.55	0.737121
127.m00133_at	0.754	hypothetical protein	X	0.546	0.865	0.648	0.617	0.896527
127.m00133_x_at	0.796	hypothetical protein	X	0.42	0.419	0.463	0.35	0.969011
127.m00134_at	0.878	hypothetical protein	X	0.475	0.686	0.622	0.485	0.953488
127.m00134_x_at	0.135	hypothetical protein	X	0.665	0.727	0.871	1.167	1.46408
127.m00135_at	0.0623	hypothetical protein	X	1.348	1.174	0.963	0.883	0.731959
127.m00135_x_at	0.907	hypothetical protein	X	0.943	0.521	0.766	0.695	0.997951
127.m00136_at	0.74	dual specificity protein phosphatase, putative	GO:0004721	2.726	3.548	3.255	3.285	1.0424
127.m00137_at	0.0209	hypothetical protein	X	2.67	2.626	3.344	3.616	1.3142
127.m00137_x_at	0.641	hypothetical protein	X	2.599	2.921	3.567	2.571	1.11196
127.m00138_at	0.311	hypothetical protein	X	0.0636	0.01*	0.0763	0.104	#VALUE!
127.m00138_x_at	0.292	hypothetical protein	X	0.0593	0.0184	0.063	0.107	2.1879
127.m00139_at	0.593	hypothetical protein	X	0.0234	0.114	0.01*	0.0594	#VALUE!
127.m00140_at	0.373	hypothetical protein	X	0.299	0.24	0.251	0.138	0.721707
127.m00140_x_at	0.393	hypothetical protein	X	0.537	0.392	0.586	0.518	1.18837
127.m00141_at	0.497	hypothetical protein	X	2.057	2.135	1.976	3.862	1.39265
127.m00146_s_at	0.598	40S ribosomal protein S27	X	42.91	85.79	75.13	75.32	1.169
127.m00147_at	0.298	predicted protein	X	1.318	1.078	1.067	0.72	0.745826
127.m00147_x_at	0.0151	predicted protein	X	1.423	1.187	0.627	0.622	0.478544
128.m00111_at	0.154	hypothetical protein	X	8.187	10.47	5.512	7.076	0.674707
128.m00112_at	0.146	hypothetical protein	X	7.171	9.545	5.334	6.129	0.68575
128.m00113_at	0.267	hypothetical protein	X	0.195	0.124	0.219	0.22	1.37618
128.m00113_x_at	0.47	hypothetical protein	X	0.21	0.249	0.232	0.143	0.816993
128.m00114_at	0.723	protein kinase, putative	GO:0004672	0.574	0.757	0.863	0.605	1.10293
128.m00114_x_at	0.476	protein kinase, putative	GO:0004672	0.854	0.894	1.287	0.852	1.22368
128.m00115_at	0.563	Rho guanine nucleotide exchange factor, putative	X	0.412	0.448	0.481	0.425	1.05349
128.m00115_x_at	0.12	Rho guanine nucleotide exchange factor, putative	X	0.493	0.496	0.473	0.484	0.967644
128.m00116_at	0.477	protein kinase, putative	GO:0004672	0.402	0.446	0.434	0.279	0.840802
128.m00116_x_at	0.805	protein kinase, putative	GO:0004672	0.162	0.227	0.223	0.184	1.04627
128.m00117_at	0.353	mRNA capping enzyme, putative	X	0.29	0.231	0.24	0.153	0.754319
128.m00118_at	0.551	hypothetical protein	X	17.47	21.3	21.39	20.15	1.07145
128.m00118_x_at	0.831	hypothetical protein	X	22.44	32.23	25.26	26.22	0.94165
128.m00119_at	0.145	hypothetical protein	X	0.817	0.619	0.479	0.303	0.544568
128.m00119_x_at	0.0797	hypothetical protein	X	0.748	0.805	0.567	0.44	0.648422
128.m00120_at	0.316	profilin, putative	GO:0003779	3.803	4.218	3.776	2.831	0.823713
128.m00120_x_at	0.148	profilin, putative	GO:0003779	3.652	3.387	2.959	2.315	0.749254
128.m00121_at	0.955	chitinase, putative	GO:0003824	0.485	0.427	0.352	0.61	1.05482
128.m00122_at	0.313	hypothetical protein	X	0.737	0.665	0.359	0.633	0.707561
128.m00123_at	0.0354	hypothetical protein	X	3.741	3.683	1.767	2.246	0.540544
128.m00124_at	0.529	chromatin-specific transcription elongation factor, putative	X	2.284	1.738	1.747	1.841	0.892093
128.m00124_x_at	0.512	chromatin-specific transcription elongation factor, putative	X	2.459	1.978	2.195	1.698	0.877395
128.m00125_at	0.542	hypothetical protein	X	0.62	0.409	0.668	0.536	1.17007
128.m00128_at	0.82	hypothetical protein	X	0.536	0.322	0.725	0.308	1.20396
128.m00128_x_at	0.724	hypothetical protein	X	0.841	0.392	1.096	0.476	1.27494
128.m00129_at	0.453	hypothetical protein	X	0.152	0.138	0.16	0.01*	#VALUE!
128.m00129_x_at	0.25	hypothetical protein	X	0.429	0.511	0.416	0.325	0.788298
128.m00130_at	0.809	protein kinase, putative	GO:0004672	0.14	0.18	0.176	0.128	0.95
128.m00130_x_at	0.449	protein kinase, putative	GO:0004672	0.139	0.2	0.2	0.196	1.16814
128.m00131_at	0.404	conserved hypothetical protein	X	1.126	1.167	1.153	1.315	1.07632
128.m00132_at	1	START domain protein	X	5.972	5.295	5.117	6.18	1.00266
128.m00134_s_at	0.204	calcineurin, putative	GO:0016787	1.935	1.771	0.692	1.372	0.556935
128.m00134_x_at	0.471	calcineurin, putative	GO:0016787	3.794	2.532	2.002	2.937	0.780746
128.m00135_at	0.401	Ras family GTPase	GO:0005524	1.012	0.84	0.581	0.892	0.795356
128.m00136_at	0.523	ferredoxin, putative	GO:0005489	4.669	4.891	2.867	5.107	0.8341
128.m00136_x_at	0.606	ferredoxin, putative	GO:0005489	5.11	6.185	3.595	6.198	0.867021
129.m00129_s_at	0.0663	hypothetical protein	X	3.766	4.243	2.881	2.364	0.654888
129.m00130_s_at	0.994	hypothetical protein	X	16.78	20.55	14.8	23.19	1.01768
129.m00131_at	0.399	hypothetical protein	X	0.0955	0.166	0.347	0.141	1.86616
129.m00131_x_at	0.0314	hypothetical protein	X	0.198	0.206	0.354	0.299	1.61634
129.m00132_at	0.858	protein kinase, putative	GO:0004672	0.326	0.236	0.372	0.232	1.07473
129.m00132_x_at	0.337	protein kinase, putative	GO:0004672	0.283	0.331	0.28	0.153	0.705212
129.m00133_at	0.127	aminoacyl-histidine dipeptidase, putative	GO:0006508	4.993	5.615	6.763	8.957	1.4819
129.m00134_at	0.468	hypothetical protein	GO:0004129	0.389	0.39	0.543	0.382	1.18742
129.m00134_x_at	0.237	hypothetical protein	GO:0004129	1.21	1.013	1.376	1.249	1.18084
129.m00135_at	0.823	PH domain protein	X	2.749	3.419	2.053	3.864	0.959306
129.m00136_at	0.895	diphthine synthase, putative	X	6.733	11.02	7.396	11.03	1.03791
129.m00137_at	0.117	hypothetical protein	GO:0004842	0.456	0.348	0.264	0.286	0.68408
129.m00141_at	0.0527	synapsin, putative	X	0.664	0.584	0.809	0.823	1.30769
129.m00141_x_at	0.0466	synapsin, putative	X	1.233	1.097	1.529	1.647	1.36309
129.m00142_at	0.387	long-chain-fatty-acid--CoA ligase, putative	X	0.539	0.353	0.577	0.529	1.23991
129.m00144_at	0.423	hypothetical protein	X	0.01*	0.0124	0.01*	0.01*	#VALUE!
129.m00144_x_at	0.423	hypothetical protein	X	0.01*	0.01*	0.01*	0.0331	#VALUE!
129.m00145_at	0.962	nuclear LIM interactor-interacting factor 3	X	0.196	0.181	0.135	0.273	1.08223
129.m00146_at	0.34	vacuolar protein sorting 26, putative	X	0.962	0.617	0.934	1.193	1.34706
129.m00146_x_at	0.471	vacuolar protein sorting 26, putative	X	0.763	0.737	0.766	0.528	0.862667
129.m00147_at	0.144	elongation factor-2 kinase, putative	X	0.604	0.572	1.357	0.824	1.85459
129.m00148_at	0.505	ribonuclease, putative	GO:0003723	7.66	8.689	7.739	14.09	1.33519
129.m00149_at	0.616	hypothetical protein	X	0.693	0.444	1.243	0.467	1.50396
129.m00149_x_at	0.0644	hypothetical protein	X	0.21	0.229	0.34	0.288	1.43052
129.m00150_at	0.0371	hypothetical protein	X	0.366	0.346	0.5	0.452	1.33708
129.m00150_x_at	0.621	hypothetical protein	X	0.407	0.438	0.391	0.568	1.13491
129.m00151_at	0.989	hypothetical protein	X	0.176	0.163	0.213	0.134	1.0236
129.m00151_x_at	0.403	hypothetical protein	X	0.171	0.0974	0.203	0.157	1.34128
129.m00152_at	0.177	hypothetical protein	X	0.956	0.663	0.568	0.511	0.666461
129.m00152_x_at	0.96	hypothetical protein	X	1.105	0.625	0.855	0.782	0.946243
13.m00288_at	0.233	40S ribosomal protein S12, putative	GO:0003735	22.17	38.04	51.96	42.81	1.57399
13.m00288_x_at	0.293	40S ribosomal protein S12, putative	GO:0003735	20.95	32.75	37.58	34.69	1.34581
13.m00289_at	0.0489	hypothetical protein	X	0.388	0.378	0.264	0.211	0.620104
13.m00289_x_at	0.0507	hypothetical protein	X	0.417	0.357	0.217	0.257	0.612403
13.m00290_at	0.0325	hypothetical protein	X	2.307	2.046	0.968	1.215	0.501493
13.m00290_x_at	0.0556	hypothetical protein	X	2.233	2.062	1.788	1.834	0.843306
13.m00291_at	0.91	hypothetical protein	GO:0005509	0.951	0.503	0.738	0.703	0.991059
13.m00292_at	0.818	hypothetical protein	X	11.22	17.13	11.31	20.6	1.12557
13.m00293_at	0.455	U2 snRNP auxiliary factor small subunit, putative	GO:0003723	1.23	0.805	0.917	0.657	0.773464
13.m00295_at	0.344	phosphatidylinositol-4-phosphate 5-kinase, putative	GO:0004672	0.847	2.031	2.318	2.178	1.5622
13.m00296_at	0.063	hypothetical protein	X	0.364	0.301	0.701	0.538	1.86316
13.m00297_at	0.349	hypothetical protein	GO:0003824	1.562	1.115	0.698	1.176	0.700037
13.m00297_x_at	0.717	hypothetical protein	GO:0003824	1.502	1.238	1.072	1.482	0.932117
13.m00298_at	0.701	hypothetical protein	X	0.0977	0.0748	0.119	0.0352	0.893913
13.m00298_x_at	0.77	hypothetical protein	X	0.286	0.221	0.224	0.256	0.946746
13.m00299_at	0.358	hypothetical protein	X	10.65	16.69	16.04	20.09	1.32151
13.m00299_x_at	0.207	hypothetical protein	X	8.296	12.81	14.6	16.91	1.49294
13.m00300_at	0.168	acyl-CoA synthetase, putative	GO:0003824	4.824	3.585	3.112	2.393	0.654656
13.m00300_x_at	0.00981	acyl-CoA synthetase, putative	GO:0003824	5.705	5.204	3.437	3.433	0.629755
13.m00301_at	0.718	Rab family GTPase	GO:0005524	11.91	12.78	15.21	11.34	1.07533
13.m00302_at	0.327	carbohydrate degrading enzyme, putative	GO:0005975	1.468	1.253	0.899	1.263	0.794561
13.m00303_at	0.986	U1 small nuclear ribonucleoprotein subunit, putative	GO:0003676	3.249	2.485	2.441	3.333	1.00698
13.m00304_at	0.201	TPR repeat protein	X	2.185	2.055	1.559	1.919	0.820283
13.m00304_x_at	0.0101	TPR repeat protein	X	2.109	1.968	1.316	1.379	0.661025
13.m00307_at	0.0943	hypothetical protein	X	0.282	0.255	0.168	0.208	0.700186
13.m00308_at	0.457	hypothetical protein	X	17.19	29.01	16.42	18.57	0.757359
13.m00308_x_at	0.632	hypothetical protein	X	17.93	29.28	17.01	22.5	0.836899
13.m00309_s_at	0.00484	WD repeat protein	X	0.902	0.871	1.133	1.133	1.27806
13.m00310_s_at	0.526	hypothetical protein	X	10.35	6.944	8.527	5.182	0.792703
13.m00311_at	0.0513	Rho guanine nucleotide exchange factor, putative	X	2.847	2.355	1.376	1.637	0.5792
13.m00311_x_at	0.12	Rho guanine nucleotide exchange factor, putative	X	4.155	3.508	2.271	2.913	0.676497
13.m00312_at	0.783	diacylglycerol kinase, putative	GO:0004143	0.143	0.298	0.221	0.149	0.839002
13.m00313_at	0.134	inositol polyphosphate 5-phosphatase, putative	X	3.666	3.318	4.465	3.971	1.2079
13.m00314_at	0.203	translation initiation factor 2 beta subunit, putative	GO:0003743	6.946	7.604	6.507	5.239	0.807285
13.m00314_x_at	0.147	translation initiation factor 2 beta subunit, putative	GO:0003743	7.228	8.369	6.63	5.851	0.800218
13.m00315_at	0.181	TatD family deoxyribonuclease, putative	X	0.0841	0.0582	0.117	0.0966	1.50105
13.m00315_x_at	0.861	TatD family deoxyribonuclease, putative	X	0.0587	0.0339	0.0223	0.129	1.63391
13.m00316_at	0.177	Rho family GTPase	GO:0005524	1.581	1.125	0.816	0.983	0.664819
13.m00316_x_at	0.107	Rho family GTPase	GO:0005524	1.046	0.857	0.471	0.653	0.590646
13.m00317_at	0.801	sucrose transporter, putative	X	8.789	12.12	8.732	14.49	1.11062
13.m00318_at	0.792	diacylglycerol kinase, putative	GO:0004143	4.02	4.407	3.556	5.781	1.10799
13.m00318_x_at	0.853	diacylglycerol kinase, putative	GO:0004143	4.182	4.894	2.838	6.116	0.986558
13.m00319_at	0.6	serine acetyltransferase, putative	X	6.434	7.679	6.844	8.657	1.09835
13.m00320_at	0.954	hypothetical protein	X	1.077	1.227	1.12	1.17	0.993924
13.m00321_at	0.322	nitroreductase family protein	GO:0006118	1.082	0.909	1.146	1.088	1.12205
13.m00322_at	0.0697	ubiquitin carboxyl-terminal hydrolase, putative	GO:0004197	0.59	0.505	0.407	0.359	0.699543
13.m00322_x_at	0.196	ubiquitin carboxyl-terminal hydrolase, putative	GO:0004197	0.367	0.351	0.309	0.34	0.9039
13.m00323_at	0.0539	hypothetical protein	GO:0003824	0.305	0.362	0.503	0.598	1.65067
13.m00323_x_at	0.0787	hypothetical protein	GO:0003824	0.687	0.785	0.993	0.915	1.2962
13.m00324_at	0.937	membrane transporter, putative	X	4.826	5.158	3.762	6.997	1.07762
13.m00325_at	0.397	hypothetical protein	X	0.391	0.456	0.405	0.155	0.661157
13.m00325_x_at	0.0658	hypothetical protein	X	0.834	0.683	0.461	0.349	0.533949
13.m00327_at	0.127	prolyl oligopeptidase family protein	GO:0003824	2.21	2.092	3.494	2.664	1.43143
13.m00327_x_at	0.307	prolyl oligopeptidase family protein	GO:0003824	2.291	3.516	5.022	3.466	1.46168
13.m00328_at	0.499	hypothetical protein	X	0.465	0.907	0.354	0.595	0.691691
13.m00328_x_at	0.324	hypothetical protein	X	0.389	0.754	0.314	0.381	0.608049
13.m00330_at	0.611	protein kinase, putative	GO:0004672	0.127	0.249	0.203	0.236	1.16755
13.m00330_x_at	0.668	protein kinase, putative	GO:0004672	0.171	0.143	0.117	0.378	1.57643
13.m00331_at	0.0688	hypothetical protein	X	0.0969	0.112	0.0274	0.01*	#VALUE!
13.m00331_x_at	0.261	hypothetical protein	X	0.152	0.0978	0.0817	0.0238	0.422338
13.m00332_at	0.0212	hypothetical protein	X	0.245	0.175	0.0659	0.0666	0.315476
13.m00332_x_at	0.0931	hypothetical protein	X	0.3	0.322	0.127	0.0532	0.289711
13.m00333_at	0.625	conserved hypothetical protein	X	4.063	5.629	4.529	6.804	1.16931
13.m00334_at	0.0795	conserved hypothetical protein	X	1.407	1.079	0.701	0.803	0.604988
13.m00335_at	0.0996	conserved hypothetical protein	X	4.282	3.02	2.213	2.058	0.584908
13.m00335_x_at	0.169	conserved hypothetical protein	X	3.93	2.545	2.112	1.706	0.589653
13.m00336_at	0.106	hypothetical protein	GO:0005634	0.719	0.631	0.508	0.561	0.791852
13.m00336_x_at	0.0419	hypothetical protein	GO:0005634	0.622	0.531	0.397	0.372	0.666956
13.m00337_at	0.387	alpha-adaptin, putative	GO:0005179	2.942	3.127	2.922	1.396	0.711485
13.m00337_x_at	0.202	alpha-adaptin, putative	GO:0005179	2.935	3.243	2.706	2.084	0.775332
13.m00338_at	0.888	hypothetical protein	X	0.33	0.282	0.391	0.256	1.05719
13.m00338_x_at	0.679	hypothetical protein	X	0.13	0.21	0.249	0.048	0.873529
13.m00339_at	0.309	dual specificity protein phosphatase, putative	X	1.611	2.57	2.619	3.086	1.36451
13.m00339_x_at	0.401	dual specificity protein phosphatase, putative	X	1.824	2.728	2.505	3.368	1.2902
13.m00340_at	0.122	hypothetical protein	X	0.684	0.52	0.888	1.253	1.77824
13.m00341_at	0.762	conserved hypothetical protein	X	1.623	2.009	2.06	1.739	1.04598
13.m00342_at	0.139	proteasome alpha subunit, putative	GO:0004175	7.131	7.451	6.711	6.051	0.875189
13.m00343_at	0.23	hypothetical protein	X	2.041	3.296	3.916	3.894	1.46337
13.m00344_at	0.911	hypothetical protein	X	0.0837	0.16	0.195	0.0788	1.12351
13.m00344_x_at	0.206	hypothetical protein	X	0.158	0.15	0.381	0.202	1.89286
13.m00346_at	0.692	conserved hypothetical protein	X	3.782	2.538	2.315	3.26	0.88212
13.m00348_at	0.599	hypothetical protein	X	0.573	0.481	0.529	0.594	1.06546
13.m00349_at	0.605	protein kinase, putative	GO:0004672	1.085	1.665	1.234	2.333	1.29709
13.m00350_at	0.778	hypothetical protein	X	0.179	0.0834	0.104	0.198	1.15091
13.m00350_x_at	0.354	hypothetical protein	X	0.294	0.282	0.3	0.447	1.29688
13.m00351_at	0.487	lipid phosphatase, putative	X	2.46	2.238	0.826	2.556	0.719881
13.m00351_x_at	0.907	lipid phosphatase, putative	X	1.802	2.409	1.361	3.657	1.19164
13.m00352_at	0.495	alpha-amylase, putative	GO:0004556	1.87	1.683	3.421	1.674	1.434
13.m00353_at	0.354	hypothetical protein	X	5.509	5.854	5.825	7.146	1.14151
13.m00355_at	0.429	acyl-CoA synthetase, putative	GO:0003824	6.276	7.857	7.376	8.95	1.15517
13.m00356_at	0.388	hypothetical protein	X	0.0775	0.106	0.119	0.102	1.20436
13.m00356_x_at	0.588	hypothetical protein	X	0.148	0.121	0.175	0.0387	0.794424
13.m00357_at	0.39	hypothetical protein	X	0.324	0.377	0.335	0.159	0.704708
13.m00357_x_at	0.0793	hypothetical protein	X	0.292	0.423	0.167	0.106	0.381818
13.m00360_x_at	0.303	60S ribosomal protein L44, putative	GO:0003735	47.45	89.42	132.4	89.27	1.61957
130.m00112_at	0.872	Beige BEACH domain protein, putative	GO:0005634	0.0916	0.0145	0.0798	0.01*	#VALUE!
130.m00112_x_at	0.257	Beige BEACH domain protein, putative	GO:0005634	0.0802	0.0643	0.0565	0.0267	0.575779
130.m00113_at	0.481	hypothetical protein	X	0.141	0.0249	0.0963	0.176	1.64135
130.m00113_x_at	0.655	hypothetical protein	X	0.107	0.163	0.202	0.122	1.2
130.m00114_at	0.454	cullin, putative	GO:0007049	0.552	0.394	0.477	0.153	0.665962
130.m00115_at	0.509	importin beta subunit, putative	GO:0005524	0.656	0.637	0.709	0.283	0.767208
130.m00115_x_at	0.226	importin beta subunit, putative	GO:0005524	0.725	0.727	0.616	0.392	0.694215
130.m00119_s_at	0.574	conserved hypothetical protein	X	3.85	4.741	3.639	4.227	0.915609
130.m00122_x_at	0.939	hypothetical protein	X	0.37	0.244	0.452	0.215	1.08632
130.m00123_at	0.152	hypothetical protein	X	8.679	10.49	7.752	6.439	0.74031
130.m00123_x_at	0.431	hypothetical protein	X	8.996	11.2	9.686	7.425	0.847247
130.m00124_at	0.0285	conserved hypothetical protein	X	6.637	7.75	1.241	2.037	0.227845
130.m00124_x_at	0.0267	conserved hypothetical protein	X	10.63	10.48	2.309	3.565	0.278257
130.m00125_at	0.272	hypothetical protein	X	0.561	0.347	0.337	0.212	0.604626
130.m00125_x_at	0.842	hypothetical protein	X	0.328	0.241	0.204	0.338	0.952548
130.m00126_at	0.693	bromodomain protein, putative	GO:0005515	0.486	0.339	0.225	0.493	0.870303
130.m00127_at	0.29	hypothetical protein	X	1.159	1.154	0.775	1.078	0.801124
130.m00127_x_at	0.8	hypothetical protein	X	1.598	1.431	1.019	3.094	1.35787
130.m00128_at	0.0683	hypothetical protein	X	1.049	1.106	0.847	0.712	0.723434
130.m00128_x_at	0.202	hypothetical protein	X	1.466	1.277	0.977	1.202	0.794386
130.m00129_at	0.362	hypothetical protein	X	0.492	0.312	0.334	0.234	0.706468
130.m00129_x_at	0.652	hypothetical protein	X	0.711	0.484	0.425	0.613	0.868619
130.m00130_s_at	0.00918	nicotinamide nucleotide adenylyltransferase, putative	GO:0009435	1.579	1.664	0.843	0.935	0.548258
130.m00131_s_at	0.922	hypothetical protein	X	3.488	3.352	2.825	4.342	1.04781
131.m00124_at	0.101	DEAD DEAH box helicase, putative	X	3.292	2.837	2.222	1.684	0.637298
131.m00124_x_at	0.133	DEAD DEAH box helicase, putative	X	5.528	4.376	3.385	2.254	0.569366
131.m00128_at	0.348	hypothetical protein	X	2.335	2.773	2.394	1.733	0.807948
131.m00128_x_at	0.817	hypothetical protein	X	2.322	1.722	2.208	1.617	0.945846
131.m00129_at	0.381	hypothetical protein	X	3.4	3.367	3.312	2.285	0.827102
131.m00129_x_at	0.0909	hypothetical protein	X	3.797	3.95	3.468	3.156	0.855041
131.m00130_at	0.0341	hypothetical protein	X	0.991	1.092	1.379	1.339	1.30485
131.m00130_x_at	0.0991	hypothetical protein	X	1.128	1.321	1.607	1.966	1.45896
131.m00131_at	0.312	hypothetical protein	X	1.761	0.961	0.965	0.697	0.61058
131.m00131_x_at	0.684	hypothetical protein	X	2.581	1.874	2.453	1.492	0.885522
131.m00132_at	0.833	hypothetical protein	X	0.89	0.477	0.608	0.602	0.88515
131.m00132_x_at	0.635	hypothetical protein	X	0.965	0.485	0.792	0.31	0.76
131.m00133_at	0.113	hypothetical protein	X	1.284	0.928	0.717	0.681	0.632007
131.m00134_at	0.0734	hypothetical protein	X	0.0295	0.0618	0.157	0.153	3.3954
131.m00134_x_at	0.856	hypothetical protein	X	0.0566	0.0115	0.104	0.011	1.68869
131.m00135_at	0.148	hypothetical protein	X	10.7	11.38	8.285	9.78	0.818161
131.m00135_x_at	0.328	hypothetical protein	X	11.05	12.26	7.459	10.93	0.788889
131.m00136_at	0.0844	hypothetical protein	GO:0005524	1.138	0.854	0.249	0.455	0.353414
131.m00137_at	0.415	iron-sulfur flavoprotein, putative	X	3.516	2.615	2.9	1.699	0.750122
131.m00137_x_at	0.665	iron-sulfur flavoprotein, putative	X	4.04	4.172	4.892	2.414	0.889674
131.m00138_at	0.531	protein kinase, putative	GO:0004672	3.065	3.262	2.982	4.846	1.23724
131.m00139_at	0.286	M-phase inducer phosphatase, putative	GO:0004725	1.31	1.179	0.47	1.038	0.605866
131.m00140_at	0.207	zinc finger protein, putative	GO:0004930	0.447	0.326	0.216	0.296	0.662354
131.m00141_at	0.239	conserved hypothetical protein	X	1.975	2.534	2.865	2.681	1.22998
131.m00142_at	0.614	zinc finger protein, putative	X	0.375	0.291	0.362	0.211	0.86036
131.m00143_at	0.168	ankyrin repeat protein, putative	X	1.712	1.571	1.451	1.207	0.809625
131.m00144_at	0.271	rubrerythrin, putative	X	8.698	10.47	10.98	10.97	1.14514
131.m00145_at	0.648	hypothetical protein	X	2.902	1.977	2.302	2.007	0.883173
131.m00148_at	0.701	NAD synthetase, putative	GO:0003952	5.753	7.242	6.146	7.879	1.07926
131.m00148_x_at	0.492	NAD synthetase, putative	GO:0003952	5.56	6.897	6.356	7.647	1.12411
131.m00149_at	0.61	ADP-ribosylation factor, putative	GO:0005524	6.431	8.261	6.925	6.582	0.919344
131.m00150_at	0.451	Fe-hydrogenase, putative	GO:0004197	0.285	0.13	0.392	0.229	1.49639
131.m00150_x_at	0.559	Fe-hydrogenase, putative	GO:0004197	0.388	0.266	0.769	0.282	1.60703
131.m00151_s_at	0.925	Fe-hydrogenase, putative	X	1.458	0.952	1.923	0.8	1.12988
132.m00089_s_at	0.854	hypothetical protein	X	0.313	0.192	0.217	0.314	1.05149
132.m00091_s_at	0.144	hypothetical protein	GO:0006355	2.569	2.983	2.347	2.074	0.79629
132.m00092_s_at	0.552	dTDP-glucose 4,6-dehydratase, putative	X	4.627	4	4.548	2.932	0.867045
132.m00093_s_at	0.518	ribosome biogenesis regulatory protein, putative	X	6.899	9.052	7.841	11.42	1.20751
132.m00094_s_at	0.48	hypothetical protein	X	0.251	0.259	0.305	0.252	1.09216
132.m00095_at	0.339	hypothetical protein	X	1.028	0.489	0.466	0.424	0.586684
132.m00095_x_at	0.195	hypothetical protein	X	0.755	0.582	0.491	0.289	0.583396
132.m00097_at	0.415	hypothetical protein	GO:0005634	0.994	0.685	0.516	0.761	0.760572
132.m00097_x_at	0.0242	hypothetical protein	GO:0005634	1.107	0.99	0.397	0.507	0.431092
132.m00098_at	0.25	conserved hypothetical protein	X	3.892	2.873	2.72	1.776	0.664597
132.m00099_at	0.0844	hypothetical protein	X	0.615	0.717	0.36	0.465	0.619369
132.m00099_x_at	0.128	hypothetical protein	X	0.353	0.442	0.304	0.271	0.72327
132.m00100_at	0.295	hypothetical protein	X	0.01*	0.0421	0.0421	0.135	#VALUE!
132.m00100_x_at	0.584	hypothetical protein	X	0.043	0.0727	0.0632	0.0699	1.15039
132.m00101_at	0.424	hypothetical membrane-spanning protein	X	13.68	25.81	22.83	31.38	1.37275
132.m00102_at	0.552	hypothetical protein	X	0.656	0.789	0.826	0.732	1.0782
132.m00102_x_at	0.597	hypothetical protein	X	0.557	0.775	0.635	0.931	1.17568
132.m00103_at	0.725	protein kinase, putative	GO:0004672	0.244	0.368	0.437	0.118	0.906863
132.m00103_x_at	0.708	protein kinase, putative	GO:0004672	1.57	1.198	1.417	1.143	0.924855
132.m00104_at	0.329	20 kDa antigen	X	35.68	68.87	78.39	73.13	1.44926
132.m00105_at	0.348	poly(ADP-ribose) glycohydrolase, putative	X	0.476	0.609	0.346	0.494	0.774194
132.m00105_x_at	0.665	poly(ADP-ribose) glycohydrolase, putative	X	0.549	0.643	0.621	0.615	1.03691
133.m00123_x_at	0.237	hypothetical protein	X	0.203	0.268	0.0914	0.178	0.571975
133.m00124_at	0.882	phosphatidylinositol-3,4,5-trisphosphate 3-phosphatase, putative	GO:0004721	0.139	0.271	0.164	0.204	0.897561
133.m00125_at	0.103	hypothetical protein	X	0.279	0.285	0.143	0.0687	0.375355
133.m00125_x_at	0.101	hypothetical protein	X	0.386	0.27	0.193	0.192	0.58689
133.m00126_at	0.406	hypothetical protein	X	16.05	47.96	51.03	47.49	1.53913
133.m00126_x_at	0.837	hypothetical protein	X	13.26	16.74	13.67	15.29	0.965333
133.m00127_at	0.511	hypothetical protein	X	6.11	7.932	6.641	5.771	0.88392
133.m00127_x_at	0.559	hypothetical protein	X	6.558	9.103	7.154	6.601	0.878296
133.m00128_at	0.545	zinc finger protein, putative	GO:0046872	0.379	0.428	0.386	0.551	1.16109
133.m00129_at	0.0213	fructokinase, putative	GO:0005524	1.756	1.866	1.392	1.308	0.745445
133.m00129_x_at	0.326	fructokinase, putative	GO:0005524	1.689	1.837	1.624	0.957	0.731991
133.m00130_at	0.519	hypothetical protein	GO:0005489	1.454	0.749	1.151	0.286	0.652292
133.m00130_x_at	0.587	hypothetical protein	GO:0005489	6.298	3.184	4.334	2.722	0.744147
133.m00131_at	0.541	serine protease, putative	GO:0003824	6.958	7.596	7.009	9.515	1.13536
133.m00132_x_at	0.33	hypothetical protein	X	0.353	0.253	0.404	0.351	1.24587
133.m00133_at	0.512	apyrase, putative	X	0.264	0.0842	0.0792	0.11	0.543366
133.m00133_x_at	0.667	apyrase, putative	X	0.225	0.108	0.202	0.0594	0.784985
133.m00134_at	0.0925	hypothetical protein	X	7.387	5.861	4.648	4.587	0.697086
133.m00135_at	0.491	hypothetical protein	X	0.0626	0.103	0.0937	0.105	1.19988
133.m00135_x_at	0.942	hypothetical protein	X	0.144	0.08	0.213	0.0606	1.22143
133.m00136_at	0.195	metal dependent hydrolase, putative	X	5.915	5.58	2.033	4.136	0.536668
133.m00137_at	0.477	conserved hypothetical protein	X	0.246	0.147	0.329	0.203	1.35369
133.m00137_x_at	0.755	conserved hypothetical protein	X	0.192	0.128	0.162	0.177	1.05937
133.m00139_s_at	0.303	aminoalcoholphosphotransferase, putative	GO:0008654	0.28	0.32	0.511	0.33	1.40167
133.m00140_at	0.0715	hypothetical protein	X	0.113	0.11	0.187	0.149	1.50673
133.m00141_at	0.612	60S ribosomal protein L17, putative	GO:0003735	38.86	60.38	92.52	42.94	1.36497
133.m00141_x_at	0.695	60S ribosomal protein L17, putative	GO:0003735	32.83	61.62	56.56	48.03	1.10736
133.m00142_at	0.337	phosphatidate cytidylyltransferase, putative	X	2.58	1.77	1.835	1.363	0.735172
133.m00143_x_at	0.348	hypothetical protein	X	0.0523	0.01*	0.0731	0.0552	#VALUE!
133.m00145_x_at	0.694	hypothetical protein	X	0.217	0.173	0.255	0.178	1.11026
133.m00146_at	0.353	hypothetical protein	X	0.0494	0.0936	0.105	0.0957	1.4035
133.m00148_at	0.754	SH3 domain protein	X	14.85	22.37	15.86	26.53	1.1389
133.m00148_x_at	0.418	SH3 domain protein	X	10.72	16.38	14.58	21.67	1.33764
133.m00149_at	0.423	hypothetical protein	X	0.0951	0.0279	0.131	0.0771	1.69187
133.m00149_x_at	0.473	hypothetical protein	X	0.0806	0.14	0.211	0.112	1.46419
133.m00153_at	0.142	tRNA nucleotidyltransferase, putative	X	2.652	2.516	3.276	2.864	1.18808
134.m00120_at	0.116	hypothetical protein	X	1.259	0.992	0.528	0.753	0.56908
134.m00120_x_at	0.231	hypothetical protein	X	1.165	0.849	0.59	0.797	0.688679
134.m00121_at	0.875	hypothetical protein	GO:0004672	0.449	0.311	0.432	0.294	0.955263
134.m00121_x_at	0.467	hypothetical protein	GO:0004672	0.86	0.759	0.819	0.55	0.845584
134.m00122_at	0.014	hypothetical protein	GO:0003676	4.063	4.213	2.882	2.634	0.666506
134.m00123_at	0.267	hypothetical protein	X	6.585	5.915	5.295	5.868	0.89304
134.m00124_at	0.186	heat shock protein, Hsp20 family, putative	X	0.787	0.694	0.575	0.355	0.627954
134.m00124_x_at	0.229	heat shock protein, Hsp20 family, putative	X	0.594	0.547	0.426	0.189	0.539001
134.m00126_at	0.682	alpha-amylase, putative	X	0.263	0.469	0.365	0.454	1.11885
134.m00126_x_at	0.859	alpha-amylase, putative	X	0.475	0.501	0.359	0.775	1.16189
134.m00127_at	0.388	zinc finger protein, putative	GO:0003676	3.843	2.866	3.093	2.049	0.766433
134.m00127_x_at	0.788	zinc finger protein, putative	GO:0003676	3.053	2.699	3.401	2.071	0.951321
134.m00133_at	0.193	hypothetical protein	X	0.115	0.0689	0.205	0.136	1.85427
134.m00138_at	0.993	RNA-binding protein, putative	GO:0003676	0.786	0.658	1.001	0.514	1.04917
134.m00138_x_at	0.564	RNA-binding protein, putative	GO:0003676	0.816	0.802	1.122	0.761	1.16378
134.m00139_at	0.483	hypothetical protein	GO:0003684	1.086	0.874	0.424	1.028	0.740816
134.m00139_x_at	0.169	hypothetical protein	GO:0003684	0.894	0.804	0.397	0.641	0.611307
134.m00140_at	0.191	hypothetical protein	X	1.451	1.033	0.828	0.911	0.700081
134.m00141_s_at	0.684	protein phosphatase, putative	GO:0016787	3.197	5.05	4.458	4.491	1.08512
134.m00147_at	0.688	hypothetical protein	X	0.529	0.37	0.541	0.439	1.0901
135.m00094_at	0.848	hypothetical protein	GO:0003824	0.0194	0.0949	0.01*	0.1	#VALUE!
135.m00094_x_at	0.992	hypothetical protein	GO:0003824	0.0343	0.0354	0.118	0.01*	#VALUE!
135.m00095_at	0.709	hypothetical protein	X	23.22	26.14	29.99	22.95	1.07253
135.m00096_at	0.129	hypothetical protein	X	0.173	0.111	0.251	0.235	1.71127
135.m00096_x_at	0.186	hypothetical protein	X	0.136	0.123	0.22	0.156	1.45174
135.m00097_at	0.0529	hypothetical protein	X	10.33	11.17	4.279	2.414	0.311302
135.m00097_x_at	0.169	hypothetical protein	X	1.22	1.301	1.123	0.931	0.814756
135.m00098_at	0.666	Rab GTPase activating protein, putative	X	0.312	0.355	0.456	0.128	0.875562
135.m00098_x_at	0.546	Rab GTPase activating protein, putative	X	0.175	0.115	0.211	0.0112	0.766207
135.m00099_at	0.493	hypothetical protein	X	1.032	0.583	0.648	0.57	0.75418
135.m00100_at	0.994	hypothetical protein	X	3.562	3.342	2.809	4.222	1.0184
135.m00101_at	0.011	hypothetical protein	X	1.655	1.847	0.93	0.991	0.548544
135.m00101_x_at	0.0483	hypothetical protein	X	2.48	2.36	1.022	1.403	0.501033
135.m00102_at	0.833	hypothetical protein	X	5.717	5.24	5.959	4.74	0.976453
135.m00102_x_at	0.307	hypothetical protein	X	5.502	5.896	5.517	5.1	0.931479
135.m00103_s_at	0.057	Leucine-rich repeat containing protein	X	0.025	0.01*	0.125	0.0937	#VALUE!
135.m00105_s_at	0.0176	Activator 1 subunit 5, putative	GO:0005663	0.672	0.6	0.418	0.409	0.650157
135.m00106_at	0.427	lysozyme, putative	X	0.842	0.61	0.463	0.677	0.785124
135.m00106_x_at	0.264	lysozyme, putative	X	0.714	0.65	0.354	0.59	0.692082
135.m00107_at	0.658	cytosolic regulator pianissimo, putative	X	0.692	0.414	0.654	0.575	1.11121
135.m00107_x_at	0.405	cytosolic regulator pianissimo, putative	X	1.039	0.706	1.068	1.031	1.20287
135.m00108_at	0.246	conserved hypothetical protein	X	1.877	2.576	1.707	1.692	0.763306
135.m00108_x_at	0.306	conserved hypothetical protein	X	2.211	2.471	2.213	1.837	0.865015
135.m00109_at	0.0341	hypothetical protein	X	0.798	0.864	0.661	0.623	0.772563
135.m00110_at	0.0139	protein kinase, putative	GO:0004672	4.366	4.091	3.214	3.217	0.760435
135.m00110_x_at	0.409	protein kinase, putative	GO:0004672	3.042	2.044	2.067	1.99	0.79768
135.m00111_at	0.235	zinc finger protein, putative	X	0.0401	0.115	0.148	0.19	2.17924
135.m00111_x_at	0.0994	zinc finger protein, putative	X	0.0752	0.039	0.151	0.136	2.51313
135.m00112_at	0.575	phosphoesterase, putative	GO:0016787	0.1	0.0792	0.024	0.115	0.77567
135.m00113_at	0.892	hypothetical protein	GO:0003824	0.038	0.145	0.072	0.0947	0.910929
136.m00100_x_at	0.0335	hypothetical protein	X	0.0738	0.0804	0.01*	0.019	#VALUE!
136.m00101_at	0.0964	hypothetical protein	X	0.72	0.663	0.787	0.852	1.1851
136.m00101_x_at	0.83	hypothetical protein	X	0.496	0.489	0.618	0.429	1.06294
136.m00103_at	0.192	hypothetical protein	X	7.069	5.275	3.672	4.76	0.683085
136.m00104_at	0.208	protein kinase, putative	GO:0004672	5.307	3.363	2.962	2.369	0.614879
136.m00104_x_at	0.113	protein kinase, putative	GO:0004672	5.761	3.802	2.749	2.142	0.51145
136.m00105_at	0.233	70 kDa heat shock protein, putative	GO:0005524	0.534	0.417	0.398	0.344	0.780231
136.m00105_x_at	0.00836	70 kDa heat shock protein, putative	GO:0005524	0.362	0.397	0.228	0.23	0.603426
136.m00107_at	0.0295	hypothetical protein	X	1.219	1.184	0.534	0.378	0.379526
136.m00107_x_at	0.101	hypothetical protein	X	1.254	1.814	0.895	0.699	0.519557
136.m00108_at	0.23	hypothetical protein	X	8.98	7.715	6.186	7.444	0.816412
136.m00108_x_at	0.561	hypothetical protein	X	8.73	7.828	6.043	8.697	0.890204
136.m00112_at	0.063	hypothetical protein	X	4.781	4.386	3.665	3.243	0.753573
136.m00112_x_at	0.644	hypothetical protein	X	4.517	4.78	4.393	4.691	0.977089
136.m00113_x_at	0.14	conserved hypothetical protein	X	0.031	0.01*	0.0969	0.0598	#VALUE!
136.m00114_at	0.00367	hypothetical protein	X	0.799	0.78	0.52	0.495	0.642812
136.m00114_x_at	0.189	hypothetical protein	X	0.637	0.484	0.355	0.153	0.453167
136.m00115_at	0.993	hypothetical protein	X	0.122	0.0612	0.0504	0.146	1.07205
136.m00115_x_at	0.824	hypothetical protein	X	0.177	0.246	0.168	0.311	1.13239
136.m00116_at	0.688	hypothetical protein	X	0.0506	0.01*	0.0156	0.103	#VALUE!
136.m00116_x_at	0.87	hypothetical protein	X	0.0171	0.0978	0.0499	0.0463	0.83725
136.m00117_at	0.813	splicing factor 3B subunit 3, putative	X	1.275	1.257	1.381	1.088	0.975118
136.m00118_s_at	0.802	hypothetical protein	X	30.72	36.78	50.61	26.94	1.14889
136.m00119_x_at	0.336	hypothetical protein	X	1.812	0.478	0.357	0.445	0.350218
136.m00121_x_at	0.426	Sir2 family transcriptional regulator, putative	GO:0005677	3.537	5.258	5.372	5.143	1.19557
136.m00122_at	0.286	predicted protein	X	0.506	0.46	0.28	0.435	0.740166
136.m00122_x_at	0.0157	predicted protein	X	0.64	0.601	0.482	0.473	0.769541
137.m00087_at	0.661	hypothetical protein	X	0.618	0.514	0.606	0.578	1.04594
137.m00087_x_at	0.112	hypothetical protein	X	0.525	0.437	0.359	0.285	0.669439
137.m00088_at	0.617	hypothetical protein	X	1.034	1.065	0.989	1.318	1.09909
137.m00089_at	0.134	translational activator GCN1, putative	X	6.226	6.167	4.898	3.544	0.681191
137.m00089_x_at	0.0161	translational activator GCN1, putative	X	4.243	3.843	2.755	2.731	0.678457
137.m00090_at	0.785	vacuolar protein sorting 26, putative	X	0.165	0.274	0.214	0.249	1.05467
137.m00090_x_at	0.466	vacuolar protein sorting 26, putative	X	0.139	0.263	0.347	0.215	1.39801
137.m00092_at	0.142	phenylalanyl-tRNA synthetase alpha subunit, putative	GO:0004826	6.555	6.782	5.992	5.159	0.836095
137.m00093_at	0.638	hypothetical protein	X	0.165	0.128	0.191	0.139	1.12628
137.m00093_x_at	0.118	hypothetical protein	X	0.21	0.175	0.114	0.145	0.672727
137.m00094_at	0.188	conserved hypothetical protein	GO:0005524	1.14	1.354	0.963	1.074	0.81676
137.m00094_x_at	0.121	conserved hypothetical protein	GO:0005524	1.647	1.575	1.385	1.493	0.893234
137.m00095_at	0.904	hypothetical protein	GO:0004672	0.82	0.615	0.716	0.676	0.970035
137.m00096_at	0.0632	hypothetical protein	X	0.513	0.513	0.611	0.568	1.14912
137.m00097_at	0.667	hypothetical protein	X	0.225	0.225	0.275	0.21	1.07778
137.m00097_x_at	0.536	hypothetical protein	X	0.25	0.384	0.358	0.369	1.14669
137.m00098_at	0.094	hypothetical protein	X	0.0938	0.0624	0.141	0.142	1.81178
137.m00098_x_at	0.536	hypothetical protein	X	0.146	0.124	0.0274	0.17	0.731111
137.m00099_at	0.155	protein kinase, putative	GO:0004672	0.981	0.866	0.796	0.806	0.867352
137.m00099_x_at	0.673	protein kinase, putative	GO:0004672	1.6	2.198	1.492	1.931	0.901264
138.m00082_at	0.445	DNA topoisomerase II, putative	GO:0003918	3.643	5.737	4.056	3.161	0.769403
138.m00082_x_at	0.532	DNA topoisomerase II, putative	GO:0003918	0.974	1	1.03	0.729	0.891084
138.m00083_at	0.00149	conserved hypothetical protein	X	2.022	2.125	1.085	1.086	0.523511
138.m00083_x_at	0.00457	conserved hypothetical protein	X	2.054	2.168	1.115	1.035	0.509237
138.m00084_at	0.62	hypothetical protein	X	0.025	0.01*	0.01*	0.112	#VALUE!
138.m00084_x_at	0.355	hypothetical protein	X	0.01*	0.0268	0.0801	0.0227	#VALUE!
138.m00085_at	0.729	metal dependent hydrolase, putative	X	0.36	0.365	0.417	0.341	1.04552
138.m00085_x_at	0.802	metal dependent hydrolase, putative	X	0.259	0.368	0.264	0.428	1.10367
138.m00086_at	0.146	hypothetical protein	X	3.708	3.145	9.559	5.223	2.15701
138.m00086_x_at	0.0231	hypothetical protein	X	4.962	4.544	17.13	12.27	3.09278
138.m00087_at	0.546	hypothetical protein	X	5.274	5.859	6.17	5.568	1.05434
138.m00087_x_at	0.828	hypothetical protein	X	5.391	5.844	5.137	6.527	1.03818
138.m00088_at	0.347	hypothetical protein	X	0.026	0.0586	0.0293	0.01*	#VALUE!
138.m00089_x_at	0.467	BspA-like leucine rich repeat protein, putative	X	0.0258	0.017	0.0204	0.0614	1.91121
138.m00090_x_at	0.753	conserved hypothetical protein	X	0.1	0.0898	0.177	0.025	1.06428
138.m00091_at	0.324	hypothetical protein	GO:0003993	8.438	6.764	2.294	6.388	0.571109
138.m00091_x_at	0.339	hypothetical protein	GO:0003993	7.078	5.035	1.948	5.117	0.583258
138.m00092_at	0.367	hypothetical protein	X	12.14	16.98	18.05	16.95	1.20192
138.m00093_at	0.833	Rho guanine nucleotide exchange factor, putative	X	1.159	1.195	1.253	1.063	0.983857
138.m00094_at	0.282	conserved hypothetical protein	X	0.822	0.489	0.459	0.399	0.654462
138.m00095_at	0.578	UDP-N-acetylglucosamine pyrophosphorylase, putative	X	1.822	1.397	1.615	1.224	0.881951
138.m00095_x_at	0.0311	UDP-N-acetylglucosamine pyrophosphorylase, putative	X	1.792	1.653	2.152	2.217	1.26821
138.m00097_x_at	1	hypothetical protein	X	0.01*	0.01*	0.01*	0.01*	#VALUE!
138.m00101_s_at	0.423	predicted protein	X	0.762	0.53	0.451	0.577	0.795666
139.m00105_s_at	0.785	regulator of nonsense transcripts, putative	GO:0005524	0.014	0.01*	0.0169	0.01*	#VALUE!
139.m00108_s_at	0.926	hypothetical protein	GO:0004866	1.348	0.93	1.391	0.844	0.981124
139.m00109_s_at	0.0896	hypothetical protein	X	2.491	2.214	1.809	1.959	0.80085
139.m00111_at	0.0903	hypothetical protein	X	1.279	1.132	0.791	0.943	0.719204
139.m00111_x_at	0.35	hypothetical protein	X	0.667	0.535	0.479	0.547	0.853577
139.m00112_at	0.947	hypothetical protein	X	0.0624	0.108	0.0939	0.0751	0.991784
139.m00112_x_at	0.528	hypothetical protein	X	0.0901	0.0549	0.0847	0.0147	0.685517
139.m00113_at	0.389	hypothetical protein	X	0.454	0.692	0.244	0.51	0.657941
139.m00113_x_at	0.818	hypothetical protein	X	0.503	0.864	0.437	0.803	0.907096
139.m00114_at	0.276	ceramide synthase, putative	X	0.178	0.177	0.0883	0.155	0.685352
139.m00115_at	0.237	heat shock protein, Hsp20 family, putative	X	2	1.989	0.77	1.571	0.586864
139.m00116_at	0.627	hypothetical protein	GO:0005509	0.213	0.0783	0.18	0.164	1.18091
139.m00116_x_at	0.895	hypothetical protein	GO:0005509	0.197	0.102	0.158	0.113	0.906355
139.m00118_at	0.0476	histone H3, putative	GO:0005634	4.557	3.332	1.592	1.915	0.444543
139.m00118_x_at	0.196	histone H3, putative	GO:0005634	11.39	12.06	8.088	10.39	0.787974
139.m00119_at	0.381	3 (2 ),5 -bisphosphate nucleotidase, putative	GO:0004437	10.19	13.64	12.78	17.68	1.27822
139.m00120_at	0.204	mutS family protein	GO:0005524	2.052	1.814	1.7	1.357	0.79074
139.m00122_at	0.22	hypothetical protein	X	3.447	3.517	3.178	2.508	0.816485
139.m00122_x_at	0.0935	hypothetical protein	X	3.801	3.515	3.236	3.033	0.856889
139.m00123_at	0.938	hypothetical protein	X	0.752	0.983	0.8	0.951	1.00922
139.m00125_at	0.642	hypothetical protein	GO:0004672	0.948	0.742	0.759	0.809	0.927811
139.m00125_x_at	0.902	hypothetical protein	GO:0004672	0.749	0.895	0.721	0.895	0.982968
139.m00126_at	0.426	hypothetical protein	X	0.106	0.0138	0.0899	0.128	1.81886
139.m00127_x_at	0.894	hypothetical protein	X	0.024	0.0377	0.124	0.0106	2.18152
139.m00129_s_at	0.358	RNA-binding protein, putative	GO:0003676	1.845	1.666	1.024	1.666	0.766163
139.m00131_s_at	0.581	hypothetical protein	X	4.822	2.057	4.362	3.979	1.21253
139.m00132_at	0.344	hypothetical protein	X	0.0918	0.143	0.0457	0.0976	0.610307
139.m00132_x_at	0.296	hypothetical protein	X	0.196	0.249	0.195	0.171	0.822472
14.m00280_at	0.49	cytidine deaminase, putative	GO:0008270	1.027	1.718	2.042	1.45	1.27213
14.m00280_x_at	0.165	cytidine deaminase, putative	GO:0008270	1.015	1.474	2.206	1.746	1.58779
14.m00282_at	0.931	protein kinase, putative	GO:0004672	0.182	0.122	0.225	0.0891	1.03322
14.m00282_s_at	0.14	protein kinase, putative	GO:0004672	3.209	2.942	5.174	3.838	1.46513
14.m00283_at	0.936	hypothetical protein	GO:0005524	0.484	0.322	0.506	0.289	0.986352
14.m00283_x_at	0.406	hypothetical protein	GO:0005524	0.909	0.779	0.823	0.501	0.78436
14.m00284_at	0.0702	hypothetical protein	X	0.067	0.0578	0.107	0.157	2.11538
14.m00286_at	0.449	hypothetical protein	GO:0006306	1.017	1.017	1.03	0.714	0.857424
14.m00286_x_at	0.879	hypothetical protein	GO:0006306	0.946	0.836	1.01	0.739	0.981481
14.m00289_s_at	0.484	conserved hypothetical protein	X	1.476	0.757	0.899	0.667	0.701299
14.m00292_s_at	0.981	hypothetical protein	X	0.0455	0.0323	0.01*	0.158	#VALUE!
14.m00293_s_at	0.626	hypothetical protein	X	2.687	1.328	2.026	2.723	1.18281
14.m00294_s_at	0.709	hypothetical protein	X	0.103	0.259	0.215	0.185	1.10497
14.m00296_at	0.266	dihydropyrimidine dehydrogenase, putative	GO:0004152	1.184	0.871	0.847	0.709	0.757178
14.m00296_x_at	0.245	dihydropyrimidine dehydrogenase, putative	GO:0004152	1.377	1.229	0.962	1.189	0.825403
14.m00297_at	0.755	hypothetical protein	X	0.0376	0.0232	0.0133	0.163	2.89967
14.m00297_x_at	0.00995	hypothetical protein	X	0.0546	0.0676	0.01*	0.013	#VALUE!
14.m00298_at	0.278	hypothetical protein	X	0.341	0.533	0.724	0.547	1.45423
14.m00298_x_at	0.0643	hypothetical protein	X	0.281	0.212	0.479	0.413	1.80933
14.m00299_s_at	0.0911	hypothetical protein	X	0.363	0.487	0.712	1.008	2.02353
14.m00300_s_at	0.0519	hypothetical protein	X	2.183	1.668	3.618	3.317	1.80083
14.m00302_at	0.415	hypothetical protein	X	1.377	1.104	1.185	0.877	0.831116
14.m00302_x_at	0.102	hypothetical protein	X	1.579	1.443	1.143	0.871	0.666446
14.m00303_at	0.204	conserved hypothetical protein	X	4.546	6.732	3.925	3.731	0.678844
14.m00307_at	0.753	hypothetical protein	X	8.968	7.116	7.46	9.706	1.06727
14.m00308_at	0.343	hypothetical protein	X	0.0169	0.0936	0.01*	0.0172	#VALUE!
14.m00308_x_at	0.997	hypothetical protein	X	0.037	0.0113	0.0415	0.01*	#VALUE!
14.m00309_at	0.208	hypothetical protein	X	0.724	0.667	0.42	0.595	0.729691
14.m00309_x_at	0.607	hypothetical protein	X	0.561	0.422	0.248	0.563	0.825025
14.m00310_at	0.812	hypothetical protein	GO:0005524	0.11	0.15	0.102	0.143	0.942308
14.m00311_at	0.0995	hypothetical protein	X	0.781	0.741	0.334	0.506	0.551905
14.m00311_x_at	0.11	hypothetical protein	X	0.871	1.004	0.507	0.685	0.635733
14.m00316_at	0.243	hypothetical protein	X	0.14	0.298	0.348	0.439	1.7968
14.m00316_x_at	0.291	hypothetical protein	X	0.119	0.3	0.337	0.406	1.77327
14.m00317_at	0.848	hypothetical protein	X	0.291	0.246	0.302	0.219	0.970205
14.m00317_x_at	0.838	hypothetical protein	X	0.51	0.238	0.481	0.31	1.05749
14.m00318_at	0.27	eukaryotic translation initiation factor 4E, putative	GO:0003723	20.64	26.29	14.5	20.18	0.738973
14.m00318_x_at	0.726	eukaryotic translation initiation factor 4E, putative	GO:0003723	19.7	23.82	11.95	27.74	0.911994
14.m00319_at	0.504	hypothetical protein	X	0.251	0.0949	0.0706	0.132	0.585718
14.m00319_x_at	0.459	hypothetical protein	X	0.328	0.19	0.23	0.136	0.706564
14.m00320_at	0.468	hypothetical protein	X	0.185	0.25	0.228	0.283	1.17471
14.m00320_x_at	0.568	hypothetical protein	X	0.201	0.208	0.355	0.184	1.31785
14.m00322_at	0.593	hypothetical protein	X	0.252	0.439	0.205	0.337	0.78437
14.m00322_x_at	0.495	hypothetical protein	X	0.153	0.246	0.115	0.187	0.756892
14.m00324_s_at	0.82	hypothetical protein	X	0.214	0.0655	0.0794	0.275	1.26798
14.m00325_at	0.64	splicing factor, putative	GO:0006397	1.067	0.757	0.65	0.943	0.873355
14.m00325_x_at	0.56	splicing factor, putative	GO:0006397	0.941	0.919	0.516	1.035	0.833871
14.m00326_at	0.507	Rho family GTPase	GO:0005524	3.173	2.306	1.624	2.749	0.798138
14.m00326_x_at	0.574	Rho family GTPase	GO:0005524	6.519	5.169	5.929	6.803	1.08932
14.m00327_at	0.144	hypothetical protein	GO:0004289	0.399	0.267	0.207	0.142	0.524024
14.m00327_x_at	0.102	hypothetical protein	GO:0004289	0.308	0.241	0.188	0.193	0.693989
14.m00328_at	0.574	hypothetical protein	X	0.56	0.279	0.365	0.254	0.737783
14.m00328_x_at	0.459	hypothetical protein	X	0.429	0.338	0.377	0.246	0.812256
14.m00329_at	0.512	hypothetical protein	X	0.379	0.365	0.361	0.485	1.1371
14.m00329_x_at	0.465	hypothetical protein	X	0.448	0.442	0.45	0.359	0.908989
14.m00330_at	0.415	conserved hypothetical protein	GO:0005554	1.309	1.154	0.613	1.214	0.741778
14.m00330_x_at	0.435	conserved hypothetical protein	GO:0005554	1.363	1.309	0.708	1.349	0.769835
14.m00331_at	0.267	hypothetical protein	X	0.0694	0.0153	0.108	0.0989	2.44274
14.m00331_x_at	0.867	hypothetical protein	X	0.224	0.13	0.162	0.162	0.915254
14.m00332_at	0.318	hypothetical protein	GO:0005524	0.902	0.675	0.689	0.484	0.743817
14.m00333_at	0.306	hypothetical protein	X	1.037	0.801	1.056	1.132	1.19042
14.m00334_at	0.229	hypothetical protein	X	0.775	1.03	1.197	2.375	1.97895
14.m00334_x_at	0.172	hypothetical protein	X	0.824	1.01	1.186	1.743	1.59706
14.m00335_at	0.951	Rab family GTPase	GO:0005524	0.0341	0.0333	0.106	0.0124	1.75668
14.m00335_x_at	0.371	Rab family GTPase	GO:0005524	0.0324	0.01*	0.0691	0.0265	#VALUE!
14.m00336_at	0.492	hypothetical protein	X	0.517	0.55	0.546	0.398	0.884724
14.m00336_x_at	0.798	hypothetical protein	X	0.412	0.549	0.381	0.524	0.941727
14.m00337_at	0.429	hypothetical protein	X	0.455	0.299	0.324	0.266	0.782493
14.m00337_x_at	0.707	hypothetical protein	X	0.183	0.145	0.19	0.107	0.905488
14.m00339_at	0.981	protein kinase, putative	GO:0004672	0.842	1.48	0.867	1.408	0.979759
140.m00073_at	0.221	DNA repair transcription protein Mms19, putative	X	2.789	2.49	1.995	0.976	0.562796
140.m00073_x_at	0.166	DNA repair transcription protein Mms19, putative	X	4.318	2.886	2.357	1.593	0.548306
140.m00074_at	0.15	diacylglycerol kinase, putative	GO:0004143	6.697	8.755	5.813	5.057	0.703469
140.m00074_x_at	0.365	diacylglycerol kinase, putative	GO:0004143	5.65	7.919	8.088	8.193	1.19987
140.m00075_at	0.221	Rab family GTPase	GO:0005524	3.448	2.045	1.694	1.659	0.610413
140.m00075_x_at	0.185	Rab family GTPase	GO:0005524	1.86	1.948	1.587	1.103	0.706408
140.m00076_at	0.614	hypothetical protein	X	1.284	0.917	1.025	0.935	0.890504
140.m00076_x_at	0.719	hypothetical protein	X	1.401	1.241	1.439	1.051	0.942468
140.m00077_at	0.0149	conserved hypothetical protein	X	0.199	0.209	0.296	0.323	1.51716
140.m00078_at	0.782	hypothetical protein	X	1.249	1.608	1.341	1.382	0.953098
140.m00081_s_at	0.362	Rho guanine nucleotide exchange factor, putative	X	0.757	0.589	0.615	0.476	0.81055
140.m00084_s_at	0.227	Rho family GTPase	GO:0005524	10.86	10.55	7.756	9.816	0.820738
141.m00078_s_at	0.95	clathrin heavy chain, putative	X	8.238	0.413	1.478	2.857	0.501098
141.m00080_at	0.225	AAA family ATPase, putative	GO:0005524	3.29	5.405	2.965	2.102	0.582749
141.m00081_s_at	0.978	CXXC-rich protein	GO:0005634	0.219	0.145	0.218	0.148	1.00549
141.m00082_at	0.0104	protein kinase, putative	GO:0004672	0.285	0.357	0.949	0.964	2.97975
141.m00083_at	0.166	hypothetical protein	GO:0005524	0.437	0.594	0.788	0.682	1.4258
141.m00084_at	0.853	BspA-related protein, putative	X	0.0475	0.0756	0.119	0.0389	1.2827
141.m00084_x_at	0.848	BspA-related protein, putative	X	0.0922	0.0184	0.11	0.0248	1.21881
141.m00085_at	0.0548	Rab family GTPase	GO:0005524	5.488	5.085	2.935	3.659	0.623664
141.m00086_at	0.879	WD repeat protein	X	1.615	1.94	1.822	1.659	0.979184
141.m00086_x_at	0.639	WD repeat protein	X	1.694	1.349	1.602	1.14	0.901084
141.m00087_at	0.833	hypothetical protein	X	0.0451	0.0511	0.109	0.0126	1.26403
141.m00087_x_at	0.904	hypothetical protein	X	0.0517	0.0894	0.175	0.0194	1.37775
141.m00088_at	0.651	heat shock protein 70, putative	X	1.917	0.956	1.464	0.754	0.772015
141.m00088_x_at	0.511	heat shock protein 70, putative	X	0.966	0.758	0.916	0.415	0.772042
141.m00089_at	0.423	hypothetical protein	X	0.01*	0.01*	0.01*	0.0802	#VALUE!
141.m00089_x_at	0.947	hypothetical protein	X	0.0171	0.0258	0.0394	0.01*	#VALUE!
141.m00090_at	0.0748	protein kinase, putative	GO:0004672	0.151	0.129	0.218	0.188	1.45
141.m00090_x_at	0.824	protein kinase, putative	GO:0004672	0.121	0.0871	0.152	0.0827	1.12782
141.m00094_at	0.606	CXXC-rich protein	X	0.094	0.0963	0.011	0.161	0.903836
141.m00094_s_at	0.0012	CXXC-rich protein	X	0.01*	0.01*	0.0912	0.0786	#VALUE!
141.m00096_at	0.953	hypothetical protein	X	0.515	0.721	0.47	0.826	1.04854
141.m00097_at	0.519	deacetylase, putative	X	0.0804	0.0647	0.0613	0.275	2.31771
142.m00138_at	0.213	hypothetical protein	X	1.297	1.745	1.13	1.17	0.756082
142.m00138_x_at	0.101	hypothetical protein	X	1.321	1.4	1.226	1.131	0.866226
142.m00139_at	0.18	hypothetical protein	X	0.71	0.622	0.554	0.41	0.723724
142.m00139_x_at	0.717	hypothetical protein	X	0.296	0.224	0.268	0.214	0.926923
142.m00140_at	0.0206	UDP-N-acetylglucosamine--dolichyl-phosphate N-acetylglucosaminephosphotransferase	X	2.882	3.196	1.85	1.632	0.572886
142.m00140_x_at	0.000767	UDP-N-acetylglucosamine--dolichyl-phosphate N-acetylglucosaminephosphotransferase	X	1.982	1.922	0.933	0.908	0.471568
142.m00141_at	0.865	hypothetical protein	X	3.108	4.384	3.322	4.476	1.04084
142.m00141_x_at	0.854	hypothetical protein	X	2.724	3.989	2.673	3.665	0.944138
142.m00142_at	0.363	hypothetical protein	X	2.458	1.017	0.928	0.959	0.543022
142.m00142_x_at	0.98	hypothetical protein	X	1.253	0.733	1.149	0.815	0.988922
142.m00143_x_at	0.601	protein kinase, putative	GO:0004672	0.108	0.071	0.119	0.0879	1.15587
142.m00145_s_at	0.542	hypothetical protein	X	0.486	0.702	0.629	0.721	1.13636
142.m00148_at	0.171	hypothetical protein	X	0.0357	0.01*	0.0712	0.0722	#VALUE!
142.m00150_at	0.072	hypothetical membrane-spanning protein	X	0.184	0.135	0.266	0.305	1.78997
142.m00150_x_at	0.681	hypothetical membrane-spanning protein	X	0.197	0.14	0.173	0.129	0.896142
142.m00160_at	0.377	protein phosphatase, putative	GO:0016787	0.0789	0.155	0.0173	0.0924	0.469004
142.m00160_s_at	0.374	protein phosphatase, putative	GO:0016787	8.06	9.279	9.012	13.59	1.30354
142.m00161_s_at	0.206	hypothetical protein	X	3.843	1.948	1.589	1.233	0.487308
142.m00162_s_at	0.715	ubiquitin-conjugating enzyme, putative	GO:0004840	3.75	4.293	3.669	5.095	1.08964
142.m00163_s_at	0.0728	hypothetical protein	X	0.632	0.596	0.78	0.71	1.21336
142.m00164_s_at	0.658	hypothetical protein	GO:0016021	0.117	0.208	0.246	0.147	1.20923
142.m00166_x_at	0.498	hypothetical protein	GO:0004672	0.01*	0.0995	0.0649	0.105	#VALUE!
142.m00167_at	0.309	pumilio family RNA-binding protein	GO:0016071	0.872	0.69	0.698	0.537	0.790653
142.m00167_x_at	0.352	pumilio family RNA-binding protein	GO:0016071	0.832	0.657	0.675	0.351	0.689053
142.m00168_at	0.736	hypothetical protein	X	0.789	0.49	0.6	0.532	0.885066
142.m00170_s_at	0.153	protein kinase, putative	GO:0004672	2.55	2.265	2.739	3.1	1.21267
142.m00171_s_at	0.0372	bspA-like leucine rich repeat protein	X	0.01*	0.01*	0.0341	0.0625	#VALUE!
143.m00080_x_at	0.961	hypothetical protein	X	0.01*	0.0769	0.0388	0.0223	#VALUE!
143.m00082_at	0.249	protein kinase, putative	GO:0004672	0.654	0.41	0.385	0.243	0.590226
143.m00082_x_at	0.269	protein kinase, putative	GO:0004672	0.438	0.311	0.27	0.296	0.755674
143.m00083_at	0.0907	hypothetical protein	GO:0005524	2.378	2.473	2.198	2.028	0.871161
143.m00083_x_at	0.0108	hypothetical protein	GO:0005524	1.489	1.578	1.139	1.158	0.74894
143.m00084_s_at	0.0284	hypothetical protein	X	0.643	0.636	1.062	0.915	1.54574
143.m00093_at	0.365	conserved hypothetical protein	GO:0005524	2.425	1.342	3.185	2.262	1.44598
143.m00093_x_at	0.53	conserved hypothetical protein	GO:0005524	3.155	2.102	3.768	2.642	1.21933
143.m00094_x_at	0.201	Truncated peroxiredoxin	X	0.749	0.786	2.468	1.096	2.32182
144.m00087_at	0.511	exosome complex exonuclease, putative	X	1.214	1.059	1.162	0.825	0.874175
144.m00087_x_at	0.0501	exosome complex exonuclease, putative	X	1.628	1.548	1.064	0.841	0.599811
144.m00088_at	0.555	hypothetical protein	X	0.367	0.386	0.555	0.352	1.20452
144.m00088_x_at	0.412	hypothetical protein	X	0.245	0.267	0.57	0.259	1.61914
144.m00089_at	0.442	hypothetical protein	GO:0005524	0.677	0.733	0.714	0.379	0.775177
144.m00089_x_at	0.601	hypothetical protein	GO:0005524	0.746	0.667	0.756	0.515	0.899505
144.m00090_at	0.158	hypothetical protein	X	2.1	1.63	1.389	1.021	0.646113
144.m00090_x_at	0.0112	hypothetical protein	X	1.671	1.538	0.902	0.975	0.584917
144.m00091_at	0.675	hypothetical protein	GO:0005634	4.045	3.605	2.983	4.134	0.930327
144.m00091_x_at	0.863	hypothetical protein	GO:0005634	3.864	3.218	3.317	3.939	1.02457
144.m00092_at	0.974	hypothetical protein	X	0.198	0.313	0.29	0.218	0.994129
144.m00092_x_at	0.789	hypothetical protein	X	0.286	0.182	0.303	0.127	0.918803
144.m00093_at	0.413	ruvB-like DNA helicase, putative	GO:0004765	0.625	0.415	0.434	0.387	0.789423
144.m00100_s_at	0.156	hypothetical protein	X	0.0717	0.116	0.149	0.21	1.91263
144.m00102_at	0.151	hypothetical protein	X	2.805	2.336	2.052	1.621	0.714452
144.m00102_x_at	0.0061	hypothetical protein	X	2.839	2.621	1.56	1.607	0.580037
144.m00103_at	0.357	conserved hypothetical protein	X	2.397	2.674	2.018	2.444	0.879905
145.m00076_at	0.483	DEAD DEAH box helicase, putative	GO:0005524	2.754	4.084	3.674	4.45	1.18807
145.m00077_at	0.172	hypothetical protein	X	1.438	1.693	2.156	3.732	1.88055
145.m00077_s_at	0.926	hypothetical protein	X	3.508	3.248	3.575	3.138	0.993635
145.m00078_at	0.469	hypothetical protein	X	0.493	0.307	0.385	0.172	0.69625
145.m00078_x_at	0.397	hypothetical protein	X	0.73	0.403	0.45	0.306	0.667255
145.m00079_at	0.0477	phospholipase D, putative	GO:0003824	0.608	0.605	0.639	0.658	1.06925
145.m00079_x_at	0.831	phospholipase D, putative	GO:0003824	0.444	0.441	0.555	0.385	1.06215
145.m00080_at	0.615	Rab family GTPase	GO:0005524	3.811	2.801	3.163	2.769	0.897157
145.m00080_x_at	0.00497	Rab family GTPase	GO:0005524	3.694	3.693	3.165	3.23	0.86571
145.m00081_at	0.272	hypothetical protein	X	2.845	2.379	5.436	3.067	1.62768
145.m00082_at	0.788	acetyl-coA carboxylase, putative	GO:0003989	6.957	7.582	7.484	6.766	0.980122
145.m00083_at	0.249	hypothetical protein	GO:0005509	0.706	0.49	0.427	0.182	0.509197
145.m00083_x_at	0.362	hypothetical protein	GO:0005509	0.571	0.557	0.512	0.168	0.602837
145.m00084_at	0.973	Vacuolar sorting protein 9 (VPS9) domain, putative	X	1.021	0.699	0.711	0.986	0.986628
145.m00085_at	0.113	structure specific recognition protein, putative	GO:0005634	1.25	0.922	0.731	0.658	0.639503
145.m00085_x_at	0.989	structure specific recognition protein, putative	GO:0005634	0.692	0.336	0.449	0.513	0.935798
145.m00091_s_at	0.998	transketolase, putative	X	10.04	8.307	7.796	10.68	1.00703
146.m00105_at	0.742	Rab family GTPase	GO:0005524	1.659	1.06	0.679	1.745	0.891504
146.m00106_at	0.989	Rho family GTPase	GO:0005524	16.47	23.12	19.04	20.11	0.988886
146.m00106_x_at	0.633	Rho family GTPase	GO:0005524	11.4	17.7	15.71	16.45	1.10515
146.m00107_at	0.165	splicing factor, putative	GO:0003735	6.525	5.652	5.233	4.485	0.798062
146.m00107_x_at	0.327	splicing factor, putative	GO:0003735	7.288	6.291	5.88	6.317	0.898225
146.m00108_at	0.245	Eukaryotic translation initiation factor eIF-5	X	2.733	2.934	2.529	1.799	0.76372
146.m00109_at	0.94	hypothetical protein	GO:0006835	1.465	1.362	1.244	1.571	0.995755
146.m00110_at	0.645	Myb family DNA-binding protein	GO:0005634	0.571	0.54	0.706	0.25	0.860486
146.m00112_at	0.101	hypothetical protein	X	1.34	1.468	2.211	3.526	2.04309
146.m00112_x_at	0.0808	hypothetical protein	X	1.401	1.477	2.149	3.029	1.79917
146.m00113_at	0.895	Alpha amylase, putative	GO:0004556	0.124	0.0919	0.136	0.0759	0.981473
146.m00114_at	0.488	phosphoglycerate mutase family protein	GO:0003824	2.388	1.767	2.224	2.489	1.1343
146.m00115_at	0.448	hypothetical protein	X	0.026	0.0953	0.105	0.0813	1.53586
146.m00116_at	0.148	Ras guanine nucleotide exchange factor, putative	GO:0005085	0.236	0.217	0.435	0.295	1.61148
146.m00117_at	0.264	hypothetical protein	X	1.024	0.834	0.816	0.634	0.780409
146.m00117_x_at	0.61	hypothetical protein	X	0.634	0.418	0.694	0.518	1.15209
146.m00118_at	0.121	hypothetical protein	GO:0005634	0.0275	0.0434	0.0948	0.0625	2.21862
146.m00118_x_at	0.122	hypothetical protein	GO:0005634	0.0897	0.127	0.0413	0.0137	0.253807
146.m00119_at	0.749	BspA-like leucine rich repeat protein, putative	X	0.213	0.199	0.132	0.252	0.932039
146.m00119_x_at	0.385	BspA-like leucine rich repeat protein, putative	X	0.138	0.166	0.162	0.177	1.11513
146.m00120_at	0.468	hypothetical protein	X	0.313	0.309	0.15	0.325	0.763666
146.m00121_at	0.000197	type A flavoprotein	X	0.101	0.102	0.136	0.136	1.3399
146.m00121_x_at	0.0647	type A flavoprotein	X	0.0839	0.0802	0.205	0.139	2.09628
146.m00122_at	0.0115	hypothetical protein	X	0.01*	0.01*	0.0531	0.0796	#VALUE!
146.m00122_x_at	0.717	hypothetical protein	X	0.0126	0.0249	0.0769	0.01*	#VALUE!
146.m00123_at	0.675	hypothetical protein	X	8.822	16.26	12.81	15.25	1.11873
146.m00123_x_at	0.71	hypothetical protein	X	9.107	16.21	12.6	15.2	1.09808
146.m00124_at	0.936	hypothetical protein	X	0.0471	0.01*	0.0259	0.0157	#VALUE!
146.m00124_x_at	0.423	hypothetical protein	X	0.01*	0.01*	0.0198	0.01*	#VALUE!
146.m00125_at	0.0843	hypothetical protein	X	0.0283	0.0121	0.0855	0.0678	3.79455
146.m00125_x_at	0.791	hypothetical protein	X	0.074	0.0553	0.0126	0.152	1.27301
146.m00126_at	0.0404	hypothetical protein	X	1.667	1.958	1.235	1.186	0.667862
146.m00127_at	0.449	DNA mismatch repair protein MLH1, putative	X	0.255	0.232	0.244	0.172	0.854209
146.m00127_x_at	0.0841	DNA mismatch repair protein MLH1, putative	X	0.194	0.172	0.22	0.233	1.2377
146.m00128_at	0.575	conserved hypothetical protein	GO:0005554	0.878	0.734	0.661	0.813	0.914392
146.m00128_x_at	0.302	conserved hypothetical protein	GO:0005554	0.73	0.647	0.456	0.636	0.793028
146.m00129_x_at	0.986	predicted protein	X	0.0922	0.143	0.154	0.0844	1.01361
147.m00091_at	0.995	hypothetical protein	X	0.202	0.107	0.162	0.133	0.954693
147.m00091_x_at	0.575	hypothetical protein	X	0.284	0.162	0.208	0.141	0.782511
147.m00092_at	0.0459	hypothetical protein	X	0.0543	0.105	0.0156	0.01*	#VALUE!
147.m00092_x_at	0.103	hypothetical protein	X	0.0665	0.104	0.151	0.173	1.90029
147.m00093_at	0.62	hypothetical protein	X	0.794	0.555	0.553	0.637	0.882135
147.m00093_x_at	0.783	hypothetical protein	X	1.026	0.454	0.747	0.463	0.817568
147.m00094_at	0.816	hypothetical protein	X	0.126	0.162	0.24	0.106	1.20139
147.m00095_at	0.935	DNA-directed RNA polymerase II large subunit, putative	GO:0005622	3.232	4.252	2.74	4.741	0.999599
147.m00096_at	0.00741	hypothetical protein	GO:0006355	1.644	1.779	1.085	1.078	0.631902
147.m00096_x_at	0.0532	hypothetical protein	GO:0006355	2.452	2.506	2.165	2.273	0.895119
147.m00097_at	0.583	enhancer binding protein-1	GO:0005634	0.672	0.205	0.383	0.124	0.578107
147.m00097_x_at	0.487	enhancer binding protein-1	GO:0005634	2.248	1.797	2.193	0.64	0.700371
147.m00098_at	0.0658	Ser Thr protein phosphatase, putative	GO:0016787	0.558	0.748	0.325	0.378	0.538285
147.m00098_x_at	0.0823	Ser Thr protein phosphatase, putative	GO:0016787	0.647	0.714	0.513	0.413	0.680382
147.m00099_at	0.677	deoxyribose-phosphate aldolase, putative	GO:0004139	15.87	18.29	15.18	24.18	1.15222
147.m00099_x_at	0.621	deoxyribose-phosphate aldolase, putative	GO:0004139	14.52	22.62	17.86	25.58	1.16963
147.m00100_at	0.497	hypothetical protein	X	0.0494	0.0884	0.0603	0.0405	0.731495
147.m00100_x_at	0.71	hypothetical protein	X	0.01*	0.0599	0.1	0.0174	#VALUE!
147.m00101_at	0.828	hypothetical protein	X	1.56	2.033	1.657	2.088	1.0423
147.m00103_at	0.824	hypothetical protein	X	0.123	0.0984	0.136	0.0763	0.958898
147.m00103_x_at	0.723	hypothetical protein	X	0.193	0.0454	0.215	0.0103	0.94505
147.m00104_at	0.96	Rab GTPase activating protein, putative	X	1.786	4.492	3.172	2.395	0.886747
147.m00104_x_at	0.904	Rab GTPase activating protein, putative	X	2.216	3.692	3.179	2.766	1.00626
147.m00106_at	0.849	protein kinase, putative	GO:0004497	7.576	8.776	7.501	9.392	1.03308
147.m00107_at	0.11	hypothetical protein	X	3.352	3.847	4.699	6.032	1.49062
147.m00108_at	0.056	hypothetical protein	GO:0006813	1.435	1.23	0.864	0.695	0.584991
147.m00108_x_at	0.146	hypothetical protein	GO:0006813	1.796	1.714	1.42	1.036	0.699715
147.m00110_x_at	0.655	conserved hypothetical protein	X	0.0302	0.0232	0.0735	0.0194	1.7397
147.m00113_at	0.869	ADP ribosylation factor family GTPase, putative	GO:0005524	0.69	0.559	0.867	0.496	1.09127
147.m00113_x_at	0.977	ADP ribosylation factor family GTPase, putative	GO:0005524	0.843	0.601	0.912	0.566	1.02355
147.m00114_at	0.433	microsomal signal peptidase subunit, putative	X	6.355	6.482	6.431	5.262	0.910883
148.m00074_s_at	0.328	hypothetical protein	X	0.0277	0.0165	0.0114	0.0172	0.647059
148.m00078_at	0.468	hypothetical protein	X	13.46	11.24	12.32	8.547	0.844818
148.m00078_x_at	0.129	hypothetical protein	X	11.07	11.34	8.874	6.516	0.686747
148.m00079_s_at	0.535	P-glycoprotein-1	GO:0005524	4.497	2.449	2.683	2.613	0.762453
148.m00079_x_at	0.754	P-glycoprotein-1	GO:0005524	2.308	1.041	1.465	1.224	0.802926
148.m00080_at	0.891	protein kinase, putative	GO:0004672	0.245	0.121	0.215	0.156	1.01366
148.m00080_x_at	0.318	protein kinase, putative	GO:0004672	0.141	0.343	0.145	0.0866	0.478512
148.m00081_at	0.0107	protein phosphatase, putative	GO:0016787	1.208	1.212	0.648	0.56	0.499174
148.m00081_x_at	0.0301	protein phosphatase, putative	GO:0016787	1.209	1.19	0.765	0.631	0.581909
148.m00082_at	0.307	hypothetical protein	X	0.45	0.316	0.254	0.318	0.746736
148.m00082_x_at	0.00149	hypothetical protein	X	0.53	0.514	0.302	0.311	0.587165
148.m00083_at	0.0998	hypothetical protein	X	0.838	1.278	0.503	0.579	0.511342
148.m00083_x_at	0.135	hypothetical protein	X	0.931	1.761	0.489	0.631	0.416048
148.m00084_at	0.142	conserved hypothetical protein	X	2.697	2.426	0.876	1.647	0.492485
148.m00084_x_at	0.217	conserved hypothetical protein	X	2.096	1.255	1.048	1.004	0.612355
148.m00085_at	0.207	hypothetical protein	X	3.395	2.942	2.567	1.646	0.664826
148.m00085_x_at	0.297	hypothetical protein	X	2.8	1.811	1.814	1.294	0.67404
148.m00086_at	0.55	Rab family GTPase	GO:0005524	0.197	0.19	0.215	0.104	0.824289
148.m00086_x_at	0.157	Rab family GTPase	GO:0005524	0.266	0.268	0.172	0.226	0.745318
148.m00087_at	0.796	conserved hypothetical protein	X	1.765	1.219	1.722	1.414	1.05094
148.m00087_x_at	0.523	conserved hypothetical protein	X	1.876	1.146	2.152	1.567	1.23064
149.m00087_at	0.98	hypothetical protein	GO:0005215	0.0238	0.0752	0.117	0.0143	1.32626
149.m00087_x_at	0.803	hypothetical protein	GO:0005215	0.03	0.0121	0.0662	0.01*	#VALUE!
149.m00088_at	0.0884	hypothetical protein	X	0.685	0.75	0.52	0.393	0.636237
149.m00088_x_at	0.0632	hypothetical protein	X	0.586	0.645	0.453	0.375	0.672624
149.m00089_at	0.236	hypothetical protein	X	10.34	9.601	9.182	7.441	0.833609
149.m00089_x_at	0.643	hypothetical protein	X	10.33	8.859	9.133	11.75	1.08828
149.m00090_at	0.446	hypothetical protein	X	11	17.68	16.21	19.35	1.23989
149.m00090_x_at	0.224	hypothetical protein	X	19.58	32.9	36.7	53.93	1.72694
149.m00091_at	0.0908	hypothetical protein	X	1.291	1.537	1.01	1.09	0.742574
149.m00091_x_at	0.289	hypothetical protein	X	1.062	1.301	0.939	1.054	0.843419
149.m00092_at	0.0431	hypothetical protein	GO:0005634	0.249	0.189	0.112	0.115	0.518265
149.m00092_x_at	0.778	hypothetical protein	GO:0005634	0.242	0.264	0.207	0.279	0.960474
149.m00093_s_at	0.242	hypothetical protein	X	0.174	0.227	0.344	0.24	1.45636
149.m00097_x_at	0.849	hypothetical protein	X	0.0105	0.035	0.0581	0.01*	#VALUE!
149.m00100_s_at	0.889	hypothetical protein	X	0.0961	0.183	0.142	0.111	0.906485
149.m00103_at	0.0532	hypothetical protein	X	0.01*	0.0207	0.113	0.0697	#VALUE!
149.m00103_x_at	0.682	hypothetical protein	X	0.026	0.0155	0.147	0.01*	#VALUE!
149.m00104_x_at	0.741	hypothetical protein	X	0.0358	0.01*	0.0107	0.0844	#VALUE!
149.m00106_at	0.357	ornithine cyclodeaminase, putative	X	0.0944	0.174	0.156	0.343	1.85917
149.m00107_at	0.06	hypothetical protein	X	1.079	0.83	0.575	0.552	0.590361
149.m00107_x_at	0.0802	hypothetical protein	X	1.004	0.861	0.663	0.53	0.639678
149.m00108_at	0.192	vesicular integral membrane proteinVIP36, putative	X	1.269	0.879	0.608	0.778	0.645251
149.m00108_x_at	0.172	vesicular integral membrane proteinVIP36, putative	X	1.128	1.04	0.743	0.375	0.515683
149.m00109_at	0.000292	conserved hypothetical protein	X	2.034	2.079	0.893	0.909	0.438123
149.m00109_s_at	0.216	conserved hypothetical protein	X	3.918	3.478	3.289	2.622	0.799216
149.m00109_x_at	0.0164	conserved hypothetical protein	X	1.901	1.752	0.723	0.882	0.439365
15.m00290_at	0.456	conserved hypothetical protein	X	0.295	0.201	0.209	0.198	0.820565
15.m00290_x_at	0.303	conserved hypothetical protein	X	0.258	0.173	0.152	0.167	0.740139
15.m00293_at	0.865	GTP-binding protein, putative	GO:0005524	0.496	0.281	0.431	0.281	0.916345
15.m00293_x_at	0.335	GTP-binding protein, putative	GO:0005524	0.463	0.339	0.317	0.334	0.811721
15.m00294_s_at	0.508	pseudogene, ABC transporter	GO:0005524	9.05	12.54	9.463	9.233	0.865956
15.m00295_at	0.219	hypothetical protein	X	1.956	1.787	1.75	1.667	0.912904
15.m00295_s_at	0.895	hypothetical protein	X	5.488	5.281	3.94	8.215	1.1287
15.m00296_at	0.807	hypothetical protein	GO:0005509	1.763	1.936	1.835	1.813	0.986212
15.m00297_at	0.16	hypothetical protein	X	2.626	2.259	1.472	1.969	0.704401
15.m00298_x_at	0.517	hypothetical protein	X	0.0481	0.121	0.0902	0.01*	#VALUE!
15.m00299_x_at	0.653	hypothetical protein	X	0.0391	0.101	0.105	0.01*	#VALUE!
15.m00300_at	0.0277	hypothetical protein	X	0.983	0.943	0.636	0.713	0.700415
15.m00301_x_at	0.0336	hypothetical protein	X	1.91	1.745	1.424	1.442	0.784131
15.m00302_at	0.0302	hypothetical protein	X	3.953	4.142	1.389	1.912	0.407783
15.m00303_at	0.794	sulfate adenylyltransferase, putative	GO:0005524	5.116	6.585	5.702	6.419	1.03589
15.m00308_s_at	0.0356	hypothetical protein	X	0.565	0.523	0.398	0.429	0.76011
15.m00309_at	0.556	hypothetical protein	X	0.388	0.316	0.163	0.396	0.794034
15.m00310_at	0.159	hypothetical protein	GO:0003774	1.32	0.804	0.612	0.374	0.464218
15.m00310_x_at	0.0994	hypothetical protein	GO:0003774	1.031	1.008	0.869	0.739	0.788622
15.m00311_at	0.566	tRNA pseudouridine synthase, putative	GO:0004730	0.766	0.519	0.817	0.659	1.14864
15.m00311_x_at	0.975	tRNA pseudouridine synthase, putative	GO:0004730	1.323	1.035	1.46	0.921	1.00975
15.m00313_at	0.951	sphingomyelinase C, putative	X	1.34	0.966	1.163	1.138	0.997832
15.m00313_x_at	0.747	sphingomyelinase C, putative	X	0.816	0.595	0.782	0.702	1.05174
15.m00314_at	0.4	hypothetical protein	X	0.103	0.0524	0.0919	0.132	1.4408
15.m00315_s_at	0.0726	chaperonin-containing TCP-1, zeta subunit	X	9.85	9.379	7.558	6.296	0.720474
15.m00316_at	0.364	hypothetical protein	X	6.237	7.453	7.24	12.11	1.41344
15.m00317_at	0.317	acetyl-CoA synthetase, putative	X	35.76	83.11	159.1	79.3	2.00555
15.m00324_at	0.0424	hypothetical protein	X	0.01*	0.01*	0.0565	0.0308	#VALUE!
15.m00326_s_at	0.911	uracil-DNA glycosylase, putative	GO:0004844	0.979	0.63	0.941	0.606	0.961467
15.m00327_at	0.661	hypothetical protein	GO:0005524	0.192	0.162	0.167	0.218	1.08757
15.m00329_at	0.202	hypothetical protein	X	2.655	3.436	3.982	3.758	1.27073
15.m00334_at	0.817	SNF2 family protein	GO:0004386	3.359	2.284	2.695	2.571	0.933192
15.m00334_x_at	0.546	SNF2 family protein	GO:0004386	3.253	2.151	2.468	2.043	0.834752
15.m00335_at	0.021	hypothetical protein	X	0.0537	0.0555	0.0156	0.0215	0.339744
15.m00335_x_at	0.733	hypothetical protein	X	0.0802	0.0563	0.0603	0.0933	1.12527
15.m00336_at	0.106	hypothetical protein	X	0.24	0.164	0.119	0.112	0.571782
15.m00337_at	0.641	hypothetical protein	X	0.47	0.411	0.49	0.298	0.894438
15.m00337_x_at	0.12	hypothetical protein	X	0.903	0.651	0.497	0.5	0.64157
15.m00339_at	0.329	hypothetical protein	X	0.1	0.123	0.0933	0.0292	0.549327
15.m00339_x_at	0.689	hypothetical protein	X	0.235	0.237	0.286	0.141	0.904661
15.m00340_at	0.522	hypothetical protein	GO:0005634	2.855	3.651	3.001	6.434	1.4502
15.m00341_at	0.0815	clathrin assembly protein, putative	GO:0006886	8.949	10.04	6.669	7.601	0.751488
15.m00342_at	0.721	hypothetical protein	X	2.455	2.143	1.869	2.476	0.944976
15.m00342_x_at	0.053	hypothetical protein	X	1.3	1.458	1.08	1.085	0.784989
15.m00343_at	0.182	hypothetical protein	X	1.411	1.176	1.053	0.783	0.709702
15.m00343_x_at	0.212	hypothetical protein	X	1.393	1.063	0.976	0.703	0.683632
15.m00344_at	0.555	hypothetical protein	X	3.761	2.937	3.63	3.62	1.08241
15.m00345_at	0.671	hypothetical protein	X	0.804	1.055	1.029	0.623	0.88865
15.m00346_at	0.46	phosphoesterase, putative	GO:0005634	0.758	0.705	0.736	0.576	0.896787
15.m00347_at	0.00935	DENN domain protein	X	0.507	0.528	0.717	0.686	1.35556
15.m00348_at	0.144	brefeldin a-inhibited guanine nucleotide-exchange protein, putative	X	0.674	0.464	0.362	0.245	0.533392
15.m00348_x_at	0.364	brefeldin a-inhibited guanine nucleotide-exchange protein, putative	X	0.665	0.445	0.482	0.254	0.663063
15.m00349_at	0.0584	Rho family GTPase	GO:0005524	4.64	5.072	2.85	3.479	0.651668
15.m00350_at	0.208	oxidoreductase, aldo keto reductase family	GO:0016491	5.473	4.225	3.702	2.281	0.616931
15.m00350_x_at	0.134	oxidoreductase, aldo keto reductase family	GO:0016491	4.228	3.554	2.689	1.712	0.565536
15.m00351_at	0.0132	GS1 protein, putative	X	2.51	2.456	2.057	2.127	0.842529
15.m00352_at	0.597	hypothetical protein	X	1.923	2.024	1.844	2.654	1.1396
15.m00353_at	0.234	hypothetical protein	X	0.594	0.601	0.523	0.354	0.733891
15.m00353_x_at	0.24	hypothetical protein	X	0.815	0.492	0.447	0.365	0.62127
15.m00354_at	0.0278	hypothetical protein	X	7.277	7.087	4.9	5.462	0.721387
15.m00354_x_at	0.219	hypothetical protein	X	6.22	7.451	5.302	5.969	0.824446
15.m00355_at	0.0383	protein kinase, putative	GO:0004672	1.508	1.747	1.114	1.134	0.69063
15.m00355_x_at	0.00808	protein kinase, putative	GO:0004672	1.705	1.72	1.484	1.445	0.855182
15.m00356_at	0.179	hypothetical protein	X	0.151	0.126	0.113	0.0844	0.712635
15.m00356_x_at	0.756	hypothetical protein	X	0.276	0.3	0.123	0.43	0.960069
15.m00357_at	0.076	hypothetical protein	X	0.545	0.448	0.351	0.354	0.70997
15.m00358_at	0.413	histone RNA hairpin-binding protein, putative	X	7.606	6.329	3.812	6.788	0.760675
15.m00361_s_at	0.281	chaperonin 60	GO:0005515	1.002	0.929	1.825	1.091	1.5101
15.m00362_s_at	0.446	conserved hypothetical protein	X	0.842	0.448	0.542	0.321	0.668992
15.m00363_s_at	0.399	hypothetical protein	X	0.109	0.0622	0.0742	0.0203	0.551986
15.m00364_s_at	0.433	pseudogene, hypothetical protein	GO:0005509	0.243	0.141	0.126	0.154	0.729167
15.m00365_s_at	0.773	hypothetical protein	X	1.519	0.792	1.153	0.818	0.852878
15.m00366_x_at	0.819	hypothetical protein	X	0.036	0.0425	0.0116	0.0798	1.16433
150.m00094_s_at	0.295	adenosylhomocysteinase, putative	GO:0004013	25.72	42.22	53.9	43.2	1.4292
150.m00097_at	0.0238	hypothetical protein	X	1.094	1.003	0.744	0.684	0.680973
150.m00098_at	0.633	phosphatase, putative	GO:0008152	3.679	3.183	3.369	3.898	1.05902
150.m00100_x_at	0.303	60S ribosomal protein L31, putative	GO:0005622	29.86	45.91	72.31	45.35	1.55286
150.m00101_at	0.00852	hypothetical protein	X	0.616	0.544	0.295	0.286	0.500862
150.m00101_x_at	0.133	hypothetical protein	X	1.044	0.8	0.646	0.67	0.713666
150.m00102_at	0.181	conserved hypothetical protein	X	0.326	0.475	0.551	0.758	1.63421
150.m00103_at	0.483	radical SAM domain protein	GO:0003824	17.42	28.08	25.49	29.38	1.20593
150.m00104_at	0.107	protein kinase, putative	GO:0004672	4.819	4.376	3.467	2.6	0.659815
150.m00105_at	0.282	hypothetical protein	X	0.01*	0.032	0.0333	0.0895	#VALUE!
150.m00107_at	0.0929	hypothetical protein	GO:0007186	2.452	1.641	1.125	0.972	0.512338
150.m00107_x_at	0.0894	hypothetical protein	GO:0007186	3.112	2.688	1.859	1.274	0.540172
150.m00108_at	0.999	protein kinase, putative	GO:0004672	7.229	6.545	6.507	7.273	1.00044
150.m00109_at	0.806	protein kinase, putative	GO:0004672	2.378	2.019	2.345	1.902	0.965886
150.m00110_at	0.903	conserved hypothetical protein	X	4.401	3.893	3.519	5.142	1.04425
150.m00113_at	0.738	hypothetical protein	X	3.092	2.783	2.509	3.125	0.958979
[truncated: 9,484 more rows]
